# Supplementary material for: Maternal complication of instrumental vaginal delivery and its associated factors: Systematic review and meta-analysis
Source: PLoS One. 2025 Apr 24;20(4):e0320003. doi: 10.1371/journal.pone.0320003 (PMC12021129; doi:10.1371/journal.pone.0320003)
Supplement: S1 File — (XLSX) [file pone.0320003.s001.xlsx]

## Sheet: 295
Authors	Year	Title	DOI
C. A. Combs, P. A. Robertson and R. K. Laros Jr	1990	Risk factors for third-degree and fourth-degree perineal lacerations in forceps and vacuum deliveries
J. E. de Graft-Johnson	1994	Determinants of Maternal Morbidity in Bosomtwe-Atwima-Kwanwoma District
S. Achanna and D. Monga	1994	OUTCOME OF FORCEPS DELIVERY VERSUS VACUUM EXTRACTION–A REVIEW OF 2 ()()(CASES
M. T. Lydon-Rochelle	1999	Method of delivery and risk of subsequent adverse maternal health outcomes
C. Edozien, J. Williams, C. Chattopadhyay, I and P. Hirsch	1999	Failed instrumental delivery: how safe is the use of a second instrument?
P. H. P. S. Meyer Consultant, C. Achtari, A. Russolo, P. De Grandi Professor	2000	Birth trauma: short and long term effects of forceps delivery compared with spontaneous delivery on various pelvic floor parameters
A. Petrova, K. Demissie, G. G. Rhoads, J. C. Smulian, S. Marcella and C. V. Ananth	2001	Association of maternal fever during labor with neonatal and infant morbidity and mortality
C. Gardella, M. Taylor, T. Benedetti, J. Hitti and C. Critchlow	2001	The effect of sequential use of vacuum and forceps for assisted vaginal delivery on neonatal and maternal outcomes
G. D. Mola, A. Amoa and J. Edilyong	2002	Factors associated with success or failure in trials of vacuum extraction
D. Uchil and S. Arulkumaran	2003	Neonatal subgaleal hemorrhage and its relationship to delivery by vacuum extraction
T. Bergholt, J. K. Stenderup, A. Vedsted-Jakobsen, P. Helm and C. Lenstrup	2003	Intraoperative surgical complication during caesarean section: An observational study of the incidence and risk factors
H. Al-Kadri, Y. Sabr, S. Al-Saif, B. Abulaimoun, H. Ba'Aqeel and A. Saleh	2003	Failed individual and sequential instrumental vaginal delivery: contributing risk factors and maternal-neonatal complications
J. Littleford	2004	Effects on the fetus and newborn of maternal analgesia and anesthesia: a review
G. G. R. Kitaw Demissie, John C Smulian, Bijal A Balasubramanian, Kishor Gandhi, and M. K. K S Joseph	2004	Operative vaginal delivery and neonatal and infant adverse outcomes: population based retrospective analysis
J. H. Johnson, R. Figueroa, D. Garry, A. Elimian and D. Maulik	2004	Immediate maternal and neonatal effects of forceps and vacuum-assisted deliveries
G. Hudelist, J. Gelle'n, C. Singer, E. Ruecklinger, K. Czerwenka, O. Kandolf and J. Keckstein	2005	Factors predicting severe perineal trauma during childbirth: role of forceps delivery routinely combined with mediolateral episiotomy
S. M. Colombo, G. T. Kuhn and E. C. Toy	2005	Maternal Body Mass Index and Shoulder Dystocia—Related Neonatal Injury
S. H. Boyles and R. Edwards	2005	NON-ORAL POSTER 17: Incidence of Complications After Trans-Obturator Sling Procedures
J. Balducci, J. Staud, R. C. Bay, K. J. Williamson and D. V. Coonrod	2005	Maternal and Perinatal Outcomes of Women With Advanced Maternal Age
P. Bailey	2005	The disappearing art of instrumental delivery: time to reverse the trend
C. Mazouni, G. Porcu, F. Bretelle, A. Loundou, H. Heckenroth and M. Gamerre	2006	Risk factors for forceps delivery in nulliparous patients
M. V. Chireau, M. Biswas, E. Honeycutt, H. Brown, L. K. Newby and L. Bastian	2006	Adverse Pregnancy Outcomes Are Associated With Increased Risk for Mortality
F. Bastani, A. Hidarnia, K. S. Montgomery, M. E. Aguilar-Vafaei and A. Kazemnejad	2006	Does relaxation education in anxious primigravid Iranian women influence adverse pregnancy outcomes?: a randomized controlled trial
C. Simonson, P. Barlow, N. Dehennin, M. Sphel, V. Toppet, D. Murillo and S. Rozenberg	2007	Neonatal complications of vacuum-assisted delivery
C. Benedetto, L. Marozio, G. Prandi, A. Roccia, S. Blefari and C. Fabris	2007	Short-term maternal and neonatal outcomes by mode of delivery: A case-controlled study
J.-P. Schaal, V. Equy and P. Hoffman	2008	Comparaison ventouse forceps
A. Islam, A. H. KHAN and J. N. MURTAZA	2008	VACUUM EXTRACTION AND FORCEPS DELIVERIES;: COMPARISON OF MATERNAL AND NEONATAL COMPLICATIONS
N. Prapas, I. Kalogiannidis, S. Masoura, E. Diamanti, A. Makedos, D. Drossou and G. Makedos	2009	Operative vaginal delivery in singleton term pregnancies: short-term maternal and neonatal outcomes
S. K. Doumouchtsis and S. Arulkumaran	2009	Instrumental Vaginal Deliveries
S. K. Doumouchtsis and S. Arulkumaran	2009	Operativevaginaldeliveries: indications, techniquesandcomplications
M. M. Adams, G. R. Alexander, R. S. Kirby, M. S. Wingate and M. M. Adams	2009	Maternal morbidity
O. Weisman, A. Granat, E. Gilboa-Schechtman, M. Singer, I. Gordon, H. Azulay, J. Kuint and R. Feldman	2010	The experience of labor, maternal perception of the infant, and the mother’s postpartum mood in a low-risk community cohort
S. Z. Wanyonyi, B. Achila and N. Gudu	2011	Factors contributing to failure of vacuum delivery and associated maternal/neonatal morbidity
C. Vayssière, G. Beucher, O. Dupuis, O. Feraud, C. Simon-Toulza, L. Sentilhes, E. Meunier, O. Parant, T. Schmitz and D. Riethmuller	2011	Instrumental delivery: clinical practice guidelines from the French College of Gynaecologists and Obstetricians
L. Say and R. C. Pattinson	2011	Maternal mortality and morbidity
D. J. Murphy, M. Macleod, R. Bahl and B. Strachan	2011	A cohort study of maternal and neonatal morbidity in relation to use of sequential instruments at operative vaginal delivery
B. A. Trammell	2012	The maternal perinatal scale as a predictor of developmental risk
B. Suwannachat, P. Lumbiganon and M. Laopaiboon	2012	Rapid versus stepwise negative pressure application for vacuum extraction assisted vaginal delivery	10.1002/14651858.CD006636.pub3
D. Meguerdichian	2012	Complications in late pregnancy
R.-h. Xie, H. Cao, B. Hong, A. E. Sprague, M. Walker and S. W. Wen	2013	Occurrence and predictors of vacuum and forceps used sequentially for vaginal birth
S. J. Stock, K. Josephs, S. Farquharson, C. Love, S. E. Cooper, C. Kissack, R. Akolekar, J. E. Norman and F. C. Denison	2013	Maternal and neonatal outcomes of successful Kielland's rotational forceps delivery
N. Khalid and S. Asif	2013	Comparison of maternal and fetal outcome in instrumental delivery: vacuum versus forceps vaginal delivery
R. Keriakos, S. Sugumar and N. Hilal	2013	Instrumental vaginal delivery–back to basics
R. Bahl, M. Van de Venne, M. Macleod, B. Strachan and D. Murphy	2013	Maternal and neonatal morbidity in relation to the instrument used for mid‐cavity rotational operative vaginal delivery: a prospective cohort study
S. M. Tarekegn, L. S. Lieberman and V. Giedraitis	2014	Determinants of maternal health service utilization in Ethiopia: analysis of the 2011 Ethiopian Demographic and Health Survey	10.1186/1471-2393-14-161
E. S. Miller, E. L. Barber, K. D. McDonald and D. R. Gossett	2014	Association between obstetrician forceps volume and maternal and neonatal outcomes
Y. A. Melaku, B. Weldearegawi, F. H. Tesfay, S. F. Abera, L. Abraham, A. Aregay, Y. Ashebir, F. Eshetu, A. Haile, Y. Lakew and J. Kinsman	2014	Poor linkages in maternal health care services-evidence on antenatal care and institutional delivery from a community-based longitudinal study in Tigray region, Ethiopia	10.1186/s12884-014-0418-7
D. Markos and D. Bogale	2014	Birth preparedness and complication readiness among women of child bearing age group in Goba woreda, Oromia region, Ethiopia	10.1186/1471-2393-14-282
R. Kiguba, C. Karamagi, P. Waako, H. B. Ndagije and S. M. Bird	2014	Recognition and reporting of suspected adverse drug reactions by surveyed healthcare professionals in Uganda: key determinants	10.1136/bmjopen-2014-005869
C. Elvander	2014	Epidemiological studies of vacuum extraction delivery: incidence, risk factors and subsequent childbearing
M. B. Catherine E Aiken, PhD1,*, Abigail R Aiken, MB/BChir, MPH2, Jeremy C and M. Brockelsby, PhD1, and James G Scott, PhD3	2014	Factors influencing the likelihood of instrumental delivery success	10.1097/AOG.0000000000000188
C. E. Aiken, A. R. Aiken, J. C. Brockelsby and J. G. Scott	2014	Factors influencing the likelihood of instrumental delivery success
A. Srivastava, B. I. Avan, P. Rajbangshi and S. Bhattacharyya	2015	Determinants of women's satisfaction with maternal health care: a review of literature from developing countries	10.1186/s12884-015-0525-0
M. Ramphul, M. Kennelly, G. Burke and D. Murphy	2015	Risk factors and morbidity associated with suboptimal instrument placement at instrumental delivery: observational study nested within the Instrumental Delivery & Ultrasound randomised controlled trial ISRCTN 72230496
R. S. Muliira, V. B. Sendikadiwa and F. Lwasampijja	2015	Predictors of death anxiety among midwives who have experienced maternal death situations at work	10.1007/s10995-014-1601-1
S. McDonnell and E. Chandraharan	2015	Determinants and outcomes of emergency caesarean section following failed instrumental delivery: 5-year observational review at a tertiary referral centre in London
N. Matsumoto, T. Takenaka, N. Ikeda, S. Yazaki and Y. Sato	2015	Naegele forceps delivery and association between morbidity and the number of forceps traction applications: a retrospective study
M. Lipschuetz, S. M. Cohen, E. Ein-Mor, H. Sapir, D. Hochner-Celnikier, S. Porat, H. Amsalem, D. V. Valsky, Y. Ezra and M. Elami-Suzin	2015	A large head circumference is more strongly associated with unplanned cesarean or instrumental delivery and neonatal complications than high birthweight
S. Lakew, E. Tachbele and T. Gelibo	2015	Predictors of skilled assistance seeking behavior to pregnancy complications among women at southwest Ethiopia: a cross-sectional community based study	10.1186/s12978-015-0102-z
H. Godefay, P. Byass, J. Kinsman and A. Mulugeta	2015	Understanding maternal mortality from top-down and bottom-up perspectives: Case of Tigray Region, Ethiopia	10.7189/jogh.05.010404
H. Godefay, P. Byass, W. J. Graham, J. Kinsman and A. Mulugeta	2015	Risk Factors for Maternal Mortality in Rural Tigray, Northern Ethiopia: A Case-Control Study	10.1371/journal.pone.0144975
M. Gebremedhin, F. Ambaw, E. Admassu and H. Berhane	2015	Maternal associated factors of low birth weight: a hospital based cross-sectional mixed study in Tigray, Northern Ethiopia	10.1186/s12884-015-0658-1
M. Gebre, A. Gebremariam and T. A. Abebe	2015	Birth Preparedness and Complication Readiness among Pregnant Women in Duguna Fango District, Wolayta Zone, Ethiopia	10.1371/journal.pone.0137570
Z. Dutamo, N. Assefa and G. Egata	2015	Maternal health care use among married women in Hossaina, Ethiopia	10.1186/s12913-015-1047-1
C. Brothers	2015	In the Canadian population, does caesarean delivery compared to vaginal birth increase risk of early neonatal mortality? An instrumental variable method approach
K. Bitew, M. Ayichiluhm and K. Yimam	2015	Maternal Satisfaction on Delivery Service and Its Associated Factors among Mothers Who Gave Birth in Public Health Facilities of Debre Markos Town, Northwest Ethiopia	10.1155/2015/460767
Y. Y. Balla	2015	Maternal and neonatal mortality in rural south Ethiopia: Comparing mortality measurements and assessing obstetric care
K. Asokan and S. Smitha	2015	Comparative study of complications of forceps and vacuum applications in selected cases at a tertiary care hospital in Kannur
T. Alemu and M. Umeta	2015	Reproductive and Obstetric Factors Are Key Predictors of Maternal Anemia during Pregnancy in Ethiopia: Evidence from Demographic and Health Survey (2011)	10.1155/2015/649815
G. T. F. Alemayehu Abegizer1, Abdisa Gurmessa3	2015	Operative Deliveries: Indications and Post operative Complications at Mattu Karl Hospital, Oromia Regional State,south west Ethiopia
C. E. Shehu and J. C. Omembelede	2016	Instrumental Vaginal Delivery-an assessment of use in a tertiary care centre
B. A. Rosario	2016	Assessing the Efficacy of Maternal Anthropometric Measurements and Clinical Estimates of Fetal Weight in Isolation and in Combination as Predictors of Cephalopelvic Disproportion (CPD)
L. Paina, L. Vadrevu, S. M. Hanifi, J. Akuze, R. Rieder, K. S. Chan and D. H. Peters	2016	What is the role of community capabilities for maternal health? An exploration of community capabilities as determinants to institutional deliveries in Bangladesh, India, and Uganda	10.1186/s12913-016-1861-0
S. T. Memirie, S. Verguet, O. F. Norheim, C. Levin and K. A. Johansson	2016	Inequalities in utilization of maternal and child health services in Ethiopia: the role of primary health care	10.1186/s12913-016-1296-7
A. A. Creanga, G. A. Odhiambo, B. Odera, F. O. Odhiambo, M. Desai, M. Goodwin, K. Laserson and H. Goldberg	2016	Pregnant Women's Intentions and Subsequent Behaviors Regarding Maternal and Neonatal Service Utilization: Results from a Cohort Study in Nyanza Province, Kenya	10.1371/journal.pone.0162017
S. S. Belda and M. B. Gebremariam	2016	Birth preparedness, complication readiness and other determinants of place of delivery among mothers in Goba District, Bale Zone, South East Ethiopia	10.1186/s12884-016-0837-8
K. Batra, H. S. Gaikwad, I. Gutgutia, S. Prateek and B. Bajaj	2016	Determinants of rupture of the unscarred uterus and the related feto-maternal outcome: current scenario in a low-income country	10.1177/0049475515598464
M. Ahlberg, M. Norman, A. Hjelmstedt and C. Ekéus	2016	Risk factors for failed vacuum extraction and associated complications in term newborn infants: a population-based cohort study
U. V. Ukah, B. Payne, T. Lee, L. A. Magee and P. von Dadelszen	2017	External Validation of the fullPIERS Model for Predicting Adverse Maternal Outcomes in Pregnancy Hypertension in Low- and Middle-Income Countries	10.1161/hypertensionaha.116.08706
S. Skinner, M. Davies-Tuck, E. Wallace and R. Hodges	2017	Perinatal and maternal outcomes after training residents in forceps before vacuum instrumental birth
M. Simic, S. Cnattingius, G. Petersson, A. Sandström and O. Stephansson	2017	Duration of second stage of labor and instrumental delivery as risk factors for severe perineal lacerations: population-based study
D. Shiferaw	2017	The Prevalence of Vacuum Vaginal Delivery and ||| It's Indications and Outcome among Mothers Who Delivered in Mizan-Tepi University Teaching Hospital, Southwest Ethiopia, 2017. Retrospective CrossSectional Study	10.19080/jgwh.2017.06.555683
G. M. Muraca	2017	Operative delivery options in the second stage of labour: optimizing maternal and perinatal safety
D. E. Mekango, M. Alemayehu, G. B. Gebregergs, A. A. Medhanyie and G. Goba	2017	Determinants of maternal near miss among women in public hospital maternity wards in Northern Ethiopia: A facility based case-control study	10.1371/journal.pone.0183886
D. McRae	2017	Antenatal Midwifery Care and Reduced Prevalence of Small-for-Gestational-Age Birth and Other Adverse Infant Birth Outcomes for Women of Low Socioeconomic Position: A Population Based Cohort Study Comparing Midwifery and Physician-Led Models of Care
T. Lolaso, Y. Dessie and L. Oljira	2017	Magnitude of adverse birth outcome and associated factors among mothers delivering in Public Health Institutions of Kembata Tembaro Zone
N. Jabeen, n. j. a. e. Aga Khan University, R. Baloch, A. K. University, P. Malhi, p. m. a. e. Aga Khan University, S. Zahiruddin, s. z. a. e. Aga Khan University, K. Mawani and k. m. a. e. Aga Khan University	2017	Foeto-maternal outcome in instrumental vaginal delivery attending a secondary hospital in Hyderabad (Aga Khan Maternal and Child Care
S. G. a. A. Hailu2	2017	Complications of Instrumental Vaginal Deliveries and Associated Factors in	10.4172/2329-9126.1000300
A. Ghidini, D. Stewart, J. C. Pezzullo and A. Locatelli	2017	Neonatal complications in vacuum-assisted vaginal delivery: are they associated with number of pulls, cup detachments, and duration of vacuum application?
E. Ekirapa-Kiracho, R. Muhumuza Kananura, M. Tetui, G. Namazzi, A. Mutebi, A. George, L. Paina, P. Waiswa, A. Bumba, G. Mulekwa, D. Nakiganda-Busiku, M. Lyagoba, H. Naiga, M. Putan, A. Kulwenza, J. Ajeani, A. Kakaire-Kirunda, F. Makumbi, L. Atuyambe, O. Okui and S. Namusoke Kiwanuka	2017	Effect of a participatory multisectoral maternal and newborn intervention on maternal health service utilization and newborn care practices: a quasi-experimental study in three rural Ugandan districts	10.1080/16549716.2017.1363506
F. T. Bobo, E. A. Yesuf and M. Woldie	2017	Inequities in utilization of reproductive and maternal health services in Ethiopia	10.1186/s12939-017-0602-2
A. A. Ambel, C. Andrews, A. M. Bakilana, E. M. Foster, Q. Khan and H. Wang	2017	Examining changes in maternal and child health inequalities in Ethiopia	10.1186/s12939-017-0648-1
J. Yu, C. Flatley, R. M. Greer and S. Kumar	2018	Birth-weight centiles and the risk of serious adverse neonatal outcomes at term
W. S. Woldeyes, D. Asefa and G. Muleta	2018	Incidence and determinants of severe maternal outcome in Jimma University teaching hospital, south-West Ethiopia: a prospective cross-sectional study	10.1186/s12884-018-1879-x
H. F. Wolde, A. Atsedeweyen, A. Jember, T. Awoke, M. Mequanent, A. T. Tsegaye and S. Alemu	2018	Predictors of vascular complications among type 2 diabetes mellitus patients at University of Gondar Referral Hospital: a retrospective follow-up study	10.1186/s12902-018-0280-0
Q. Wen, G. M. Muraca, J. Ting, S. Coad, K. I. Lim and S. Lisonkova	2018	Temporal trends in severe maternal and neonatal trauma during childbirth: a population-based observational study
J. A. Unuigbe, G. E. Agbon‑Ojeme, R. A. Erhatiemwomon and K. T. Maduako	2018	Instrumental vaginal deliveries: A review
S. Turkmen, S. Johansson and M. Dahmoun	2018	Foetal macrosomia and foetal-maternal outcomes at birth
B. Tsegaye and A. Kassa	2018	Prevalence of adverse birth outcome and associated factors among women who delivered in Hawassa town governmental health institutions, south Ethiopia, in 2017	10.1186/s12978-018-0631-3
A. A. Staneva, A. Morawska, F. Bogossian and A. Wittkowski	2018	Maternal psychological distress during pregnancy does not increase the risk for adverse birth outcomes
J. P. Souza, O. T. Oladapo, B. Fawole, K. Mugerwa, R. Reis, F. Barbosa-Junior, L. Oliveira-Ciabati, D. Alves and A. M. Gülmezoglu	2018	Cervical dilatation over time is a poor predictor of severe adverse birth outcomes: a diagnostic accuracy study	10.1111/1471-0528.15205
H. Seki	2018	Complications with vacuum delivery from a forceps‐delivery perspective: Progress toward safe vacuum delivery
E. F. Liyew, A. W. Yalew, M. F. Afework and B. Essén	2018	Distant and proximate factors associated with maternal near-miss: a nested case-control study in selected public hospitals of Addis Ababa, Ethiopia	10.1186/s12905-018-0519-y
A. W. Kasahun and W. G. Wako	2018	Predictors of maternal near miss among women admitted in Gurage zone hospitals, South Ethiopia, 2017: a case control study	10.1186/s12884-018-1903-1
A. Kammar	2018	Impact of Maternal Body Mass Index on Mode of Delivery, Birth Weight and Placental Weight in Term Uncomplicated Pregnancy
A. Iyasu, M. Ayana Hordofa, H. Zeleke and C. T. Leshargie	2018	Level and factors associated with birth preparedness and complication readiness among semi-pastoral pregnant women in southern Ethiopia, 2016	10.1186/s13104-018-3539-7
S. Gebremedhin	2018	Development of a new model for estimating maternal mortality ratio at national and sub-national levels and its application for describing sub-national variations of maternal death in Ethiopia	10.1371/journal.pone.0201990
E. Firdawek	2018	Maternal near miss: Incidence, causes, factors and adverse perinatal outcomes in Addis Ababa
S. Choudhary	2018	Duration of Second Stage of Labor and its Association with Adverse Outcomes
A. Atafu and S. Kwon	2018	Adverse selection and supply-side factors in the enrollment in community-based health insurance in Northwest Ethiopia: A mixed methodology	10.1002/hpm.2546
S. Amjad	2018	Association between Social Determinants of Health and Adverse Pregnancy Outcomes in Adolescent Mothers
J. O. Alegbeleye, N. C. Orazulike, T. K. Nyengidiki and S. A. Uzoigwe	2018	A 10‑year review of instrumental vaginal delivery at the University of Port Harcourt Teaching Hospital, Port Harcourt, Nigeria
K. Yitbarek, A. Adamu, G. Tsega, Y. Siraneh, B. Erchafo, D. Yewhalaw, F. Tekle and M. Woldie	2019	Technical Efficiency of Maternal and Reproductive Health Services in Public Hospitals of Oromia Regional State, Ethiopia	10.1177/1178632919837630
N. G. A. UK	2019	Information provision (women at high risk of adverse outcomes for themselves and/or their babies because of obstetric complications or other reasons)
H. Z. Tsegaw, E. A. Cherkos, M. B. Badi and M. S. Mihret	2019	Intended Pregnancy as a Predictor of Good Knowledge on Birth Preparedness and Complication Readiness: the Case of Northern Ethiopia Pregnant Mothers	10.1155/2019/9653526
Z. Tenaw, Z. Y. Kassa, G. Kassahun and A. Ayenew	2019	Maternal preference, mode of delivery and associated factors among women who gave birth at public and private hospitals in hawassa city, southern ethiopia	10.5334/aogh.2578
J. Sara, Y. Haji and A. Gebretsadik	2019	Determinants of Maternal Death in a Pastoralist Area of Borena Zone, Oromia Region, Ethiopia: Unmatched Case-Control Study	10.1155/2019/5698436
M. Ouedraogo, J. Kurji, L. Abebe, R. Labonté, S. Morankar, K. H. Bedru, G. Bulcha, M. Abera, B. K. Potter, M. H. Roy-Gagnon and M. A. Kulkarni	2019	Utilization of key preventive measures for pregnancy complications and malaria among women in Jimma Zone, Ethiopia	10.1186/s12889-019-7727-8
H. E. Nasreen, H. B. Pasi, S. M. Rifin, M. A. M. Aris, J. A. Rahman, R. M. Rus and M. Edhborg	2019	Impact of maternal antepartum depressive and anxiety symptoms on birth outcomes and mode of delivery: a prospective cohort study in east and west coasts of Malaysia
G. M. Muraca, Y. Sabr, S. Lisonkova, A. Skoll, R. Brant, G. W. Cundiff and K. Joseph	2019	Morbidity and mortality associated with forceps and vacuum delivery at outlet, low, and midpelvic station
M. Mekie and W. Taklual	2019	Magnitude of low birth weight and maternal risk factors among women who delivered in Debre Tabor Hospital, Amhara Region, Ethiopia: a facility based cross-sectional study	10.1186/s13052-019-0683-1
G. Levin, U. Elchalal, S. Yagel, S. Eventov‐Friedman, Y. Ezra, Y. Sompolinsky, D. Mankuta and A. Rottenstreich	2019	Risk factors associated with subgaleal hemorrhage in neonates exposed to vacuum extraction
T. W. Gudayu and B. M. Araya	2019	Outcomes among Mothers Who Gave Birth in the Health Facility: Does Birth Preparedness and Complication Readiness Have a Role?	10.1155/2019/5147853
M. Desta, M. Tadese, B. Kassie and M. Gedefaw	2019	Determinants and adverse perinatal outcomes of low birth weight newborns delivered in Hawassa University Comprehensive Specialized Hospital, Ethiopia: a cohort study	10.1186/s13104-019-4155-x
S. Dekel, T. Ein-Dor, Z. Berman, I. S. Barsoumian, S. Agarwal and R. K. Pitman	2019	Delivery mode is associated with maternal mental health following childbirth
A. Defar, Y. B. Okwaraji, Z. Tigabu, L. Persson and K. Alemu	2019	Geographic differences in maternal and child health care utilization in four Ethiopian regions; a cross-sectional study	10.1186/s12939-019-1079-y
A. De Groot, L. Van de Munt, D. Boateng, A. I. Savitri, E. Antwi, N. Bolten, K. Klipstein-Grobusch, C. S. Uiterwaal and J. L. Browne	2019	Equity in maternal health outcomes in a middle-income urban setting: a cohort study
D. Damtew, F. Worku, Y. Tesfaye and A. Jemal	2019	Availability of Lifesaving Maternal and Child Health Commodities and Associated Factors in Public and Private Health Facilities of Addis Ababa, Ethiopia	10.1177/2333392819892350
B. Bogale, A. Astatkie and N. Wakgari	2019	Effect of Pregnant Mothers' Forum Participation on Birth Preparedness and Complication Readiness among Pregnant Women in Dale District, Southern Ethiopia: A Comparative Cross-Sectional Study	10.1155/2019/1429038
M. Black and D. J. Murphy	2019	Forceps delivery for non-rotational and rotational operative vaginal delivery
N. Bergen, L. Abebe, S. Asfaw, G. Kiros, M. A. Kulkarni, A. Mamo, S. Morankar and R. Labonté	2019	Maternity waiting areas - serving all women? Barriers and enablers of an equity-oriented maternal health intervention in Jimma Zone, Ethiopia	10.1080/17441692.2019.1597142
B. Ayele, H. Gebretnsae, T. Hadgu, D. Negash, G. S. F, T. Alemu, E. Haregot, T. Wubayehu and H. Godefay	2019	Maternal and perinatal death surveillance and response in Ethiopia: Achievements, challenges and prospects	10.1371/journal.pone.0223540
E. M. Aubry, S. Oelhafen, N. Fankhauser, L. Raio and E. L. Cignacco	2019	Adverse perinatal outcomes for obese women are influenced by the presence of comorbid diabetes and hypertensive disorders
M. B. Asresie, D. B. Abitew, H. W. Bekele and T. D. Tesfaye	2019	Effect of Attending Pregnant Mothers Conference on Birth Preparedness and Complication Readiness Practice among Recently Delivered Women in Rural Libo Kemkem District, North West, Ethiopia: A Community-Based Comparative Cross-Sectional Study	10.1155/2019/4345879
A. G. Agena and L. M. Modiba	2019	Maternal and foetal medical conditions during pregnancy as determinants of intrapartum stillbirth in public health facilities of Addis Ababa: a case-control study	10.11604/pamj.2019.33.21.17728
A. J. Yeates, A. Zavez, S. W. Thurston, E. M. McSorley, M. S. Mulhern, A. Alhamdow, K. Engström, K. Wahlberg, J. J. Strain, G. E. Watson, G. J. Myers, P. W. Davidson, C. F. Shamlaye, K. Broberg and E. van Wijngaarden	2020	Maternal Long-Chain Polyunsaturated Fatty Acid Status, Methylmercury Exposure, and Birth Outcomes in a High-Fish-Eating Mother-Child Cohort	10.1093/jn/nxaa131
S. Wolka, S. Assegid, T. Tantu, M. Gunta and B. Duko	2020	Determinants of Maternal Satisfaction with Existing Delivery Care at Wolaita Sodo University Teaching and Referral Hospital, Ethiopia	10.1155/2020/6403123
M. M. Temesgen, A. H. Gebregzi, H. G. Kasahun, S. A. Ahmed and Y. B. Woldegerima	2020	Evaluation of decision to delivery time interval and its effect on feto-maternal outcomes and associated factors in category-1 emergency caesarean section deliveries: prospective cohort study	10.1186/s12884-020-2828-z
M. Tadele, D. Bikila, R. O. Fite and M. S. Obsa	2020	Maternal satisfaction towards childbirth Service in Public Health Facilities at Adama town, Ethiopia	10.1186/s12978-020-00911-0
T. Sheleme, G. Mamo, T. Melaku and T. Sahilu	2020	Prevalence, Patterns and Predictors of Chronic Complications of Diabetes Mellitus at a Large Referral Hospital in Ethiopia: A Prospective Observational Study	10.2147/dmso.s281992
M. Rottenstreich, R. Rotem, Z. Ehrlich, A. Rottenstreich, S. Grisaru-Granovsky and O. Shen	2020	Vacuum extraction in twin deliveries—maternal and neonatal consequences: a retrospective cohort study
G. Rebecca	2020	Role of Cerebro-Placental Ratio for the Prediction of Adverse Maternal and Fetal Outcomes in Low Risk Pregnancies beyond 40 Weeks
G. Z. Negera, B. Weldegebriel and G. Fekadu	2020	Acute Complications of Diabetes and its Predictors among Adult Diabetic Patients at Jimma Medical Center, Southwest Ethiopia	10.2147/dmso.s249163
A. K. Mulugeta, B. W. Giru, B. Berhanu and T. M. Demelew	2020	Knowledge about birth preparedness and complication readiness and associated factors among primigravida women in Addis Ababa governmental health facilities, Addis Ababa, Ethiopia, 2015	10.1186/s12978-020-0861-z
F. V. Moshi, S. M. Kibusi and F. Fabian	2020	Exploring factors influencing pregnant Women's attitudes, perceived subjective norms and perceived behavior control towards male involvement in maternal services utilization: a baseline findings from a community based interventional study from Rukwa, rural Tanzania	10.1186/s12884-020-03321-z
R. Meyer, A. Rottenstreich, S. Kees, M. Zamir, S. Yagel and G. Levin	2020	Low volume forceps practice and anal sphincter injury rate
M. D. Mengistu and T. Kuma	2020	Feto-maternal outcomes of hypertensive disorders of pregnancy in Yekatit-12 Teaching Hospital, Addis Ababa: a retrospective study	10.1186/s12872-020-01399-z
L. A. Magee, A. Strang, L. Li, D. Tu, W. Tumtaweetikul, R. Craik, M. Daniele, A. K. Etyang, U. D'Alessandro, O. Ogochukwu, A. Roca, E. Sevene, P. Chin, C. Tchavana, M. Temmerman and P. von Dadelszen	2020	The PRECISE (PREgnancy Care Integrating translational Science, Everywhere) database: open-access data collection in maternal and newborn health	10.1186/s12978-020-0873-8
G. Levin, D. Mankuta, S. Eventov-Friedman, Y. Ezra, A. Koren, S. Yagel and A. Rottenstreich	2020	Factors associated with the severity of neonatal subgaleal haemorrhage following vacuum assisted delivery
L. Kumela, T. Tilahun and D. Kifle	2020	Determinants of Maternal Near Miss in Western Ethiopia	10.4314/ejhs.v30i2.3
B. B. Kidanie, G. Alem, H. Zeleke, M. Gedfew, A. Edemealem and A. Andualem	2020	Determinants of Diabetic Complication Among Adult Diabetic Patients in Debre Markos Referral Hospital, Northwest Ethiopia, 2018: Unmatched Case Control Study	10.2147/dmso.s237250
D. B. Kebede, Y. B. Belachew, D. W. Selbana and A. B. Gizaw	2020	Maternal Satisfaction with Antenatal Care and Associated Factors among Pregnant Women in Hossana Town	10.1155/2020/2156347
H. F. Karoni, G. M. Bantie, M. Azage, A. S. Kasa, A. A. Aynie and G. W. Tsegaye	2020	Maternal satisfaction among vaginal and cesarean section delivery care services in Bahir Dar city health facilities, Northwest Ethiopia: a facility-based comparative cross-sectional study	10.1186/s12884-020-03170-w
A. Geleto, C. Chojenta, T. Taddele and D. Loxton	2020	Magnitude and determinants of obstetric case fatality rate among women with the direct causes of maternal deaths in Ethiopia: a national cross sectional study	10.1186/s12884-020-2830-5
T. Gejea, M. Abadiga and T. Hasen	2020	Maternal Satisfaction with Delivery Services of Government Hospitals in Ambo Town, West Shoa Zone, Oromia Region, Ethiopia, 2020	10.2147/ppa.s251635
G. Fentaw Mulaw, F. Wassie Feleke and S. Adane Masresha	2020	Maternal Characteristics Are Associated with Child Dietary Diversity Score, in Golina District, Northeast Ethiopia: A Community-Based Cross-Sectional Study	10.1155/2020/6702036
A. Fekadu Dadi, E. R. Miller, R. J. Woodman, T. Azale and L. Mwanri	2020	Effect of antenatal depression on adverse birth outcomes in Gondar town, Ethiopia: A community-based cohort study	10.1371/journal.pone.0234728
A. A. Emiru, G. D. Alene and G. T. Debelew	2020	Women's retention on the continuum of maternal care pathway in west Gojjam zone, Ethiopia: multilevel analysis	10.1186/s12884-020-02953-5
A. A. Emiru, G. D. Alene and G. T. Debelew	2020	The role of maternal health care services as predictors of time to modern contraceptive use after childbirth in Northwest Ethiopia: Application of the shared frailty survival analysis	10.1371/journal.pone.0228678
A. Elfituri, T. Datta, H. R. Hubbard and R. Ganapathy	2020	Successful versus unsuccessful instrumental deliveries—Predictors and obstetric outcomes
S. A. Desta, A. Damte and T. Hailu	2020	Maternal factors associated with low birth weight in public hospitals of Mekelle city, Ethiopia: a case-control study	10.1186/s13052-020-00890-9
D. W. Daka, M. Woldie, M. S. Ergiba, B. K. Sori, D. A. Bayisa, A. B. Amente and F. T. Bobo	2020	Inequities in the Uptake of Reproductive and Maternal Health Services in the Biggest Regional State of Ethiopia: Too Far from "Leaving No One Behind"	10.2147/ceor.s269955
M. Cakic, I. L. Ladjevic, Z. Vilendecic and J. Dotlic	2020	Characteristics and early outcomes of forceps deliveries in a Tertiary Clinical Centre
T. Brandão, C. F. d. Moraes, D. M. Ferreira, K. Santos, P. d. C. Padilha and C. Saunders	2020	Pregestational excess weight and adverse maternal outcomes: a systematic review of previous studies in Brazil
W. A. Bayih, B. M. Birhan, A. Yeshambel and M. Asfaw	2020	Determinants of maternal knowledge of neonatal danger signs among postnatal mothers visiting neonatal intensive care unit, north Central Ethiopia, 2019: a cross-sectional study	10.1186/s12884-020-02896-x
A. Atnafu, A. Kebede, B. Misganaw, D. F. Teshome, G. A. Biks, G. D. Demissie, H. F. Wolde, K. A. Gelaye, M. Yitayal, T. A. Ayele, T. Azale, T. Derso, T. Gebremedhin and E. Dellie	2020	Determinants of the Continuum of Maternal Healthcare Services in Northwest Ethiopia: Findings from the Primary Health Care Project	10.1155/2020/4318197
M. M. Asaye	2020	Proportion of Maternal Near-Miss and Its Determinants among Northwest Ethiopian Women: A Cross-Sectional Study	10.1155/2020/5257431
T. A. Ananche and L. T. Wodajo	2020	Birth preparedness complication readiness and determinants among pregnant women: a community-based survey from Ethiopia	10.1186/s12884-020-03297-w
Y. Ali, F. A. Mekonnen, A. Molla Lakew and H. F. Wolde	2020	Poor maternal health service utilization associated with incomplete vaccination among children aged 12-23 months in Ethiopia	10.1080/21645515.2019.1670124
A. Alenko, S. Girma, M. Abera and A. Workicho	2020	Children emotional and behavioural problems and its association with maternal depression in Jimma town, southwest Ethiopia	10.1136/gpsych-2020-100211
G. M. Alemayehu, A. G. Chernet and K. T. Dumga	2020	Determinants of Child Size at Birth and Associated Maternal Factor in Gurage Zone
K. Yamasato, C. Kimata, I. Chern, M. Clappier and J. Burlingame	2021	Complications of operative vaginal delivery and provider volume and experience
M. A. Wudu and T. B. Tsegaye	2021	Birth Preparedness and Complication Readiness and Associated Factors Among Recently Delivered Mothers in Mizan-Aman Town, Southwest Ethiopia, 2019	10.2147/ijwh.s279201
B. Tsegaye, E. Shudura, A. Yoseph and A. Tamiso	2021	Predictors of skilled maternal health services utilizations: A case of rural women in Ethiopia	10.1371/journal.pone.0246237
M. G. Tesemma, D. A. Sori and D. H. Gemeda	2021	Perinatal outcomes of high dose versus low dose oxytocin regimen used for labor induction and factors associated with adverse perinatal outcome in four hospitals of Ethiopia: a multicenter comparative study	10.1186/s12884-021-04052-5
M. H. Tequare, H. E. Abraha, M. T. Adhana, T. H. Tekle, E. K. Belayneh, K. B. Gebresilassie, A. L. Wolderufael, M. M. Ebrahim, B. A. Tadele, D. F. Berhe, M. M. Ashebir, K. G. Gebrehiwot, M. Atsbaha, B. A. Berihu, K. G. Desta, M. T. Atsbaha, R. E. Mengesha, M. A. Tsegay and M. K. Sibhatu	2021	Adverse events of Oxford/AstraZeneca's COVID-19 vaccine among health care workers of Ayder Comprehensive Specialized Hospital, Tigray, Ethiopia	10.1016/j.ijregi.2021.10.013
M. Tefera and N. A. Phd	2021	MODE OF DELIVERY, ADVERSE NEONATAL OUTCOMES, AND WOMEN'S BIRTH EXPERIENCE: A PROSPECTIVE FOLLOW UP STUDY AT PUBLIC HOSPITALS INEASTERN ETHIOPIA
M. Tefera, N. Assefa, K. T. Roba and L. Gedefa	2021	Adverse Neonatal Outcome are More Common among Babies Born by Cesarean Section than Naturally Born Babies at Public Hospitals in Eastern Ethiopia: A Comparative Prospective Follow-Up Study at Eastern Ethiopia	10.1177/2333794x211018350
T. Tamire, B. Garbessa, G. Gebeyehu and L. Getachew	2021	Tracheal Intubation-related adverse events in pediatrics anesthesia in Ethiopia	10.1111/pan.14143
K. S. Tamirat, G. A. Tesema and Z. T. Tessema	2021	Determinants of maternal high-risk fertility behaviors and its correlation with child stunting and anemia in the East Africa region: A pooled analysis of nine East African countries	10.1371/journal.pone.0253736
K. S. Tamirat, M. M. Sisay, G. A. Tesema and Z. T. Tessema	2021	Determinants of adverse birth outcome in Sub-Saharan Africa: analysis of recent demographic and health surveys	10.1186/s12889-021-11113-z
M. Tadese, S. Desta Tessema and B. Tsegaw Taye	2021	Adverse Perinatal Outcomes Among Grand Multiparous and Low Multiparous Women and Its Associated Factors in North Shewa Zone Public Hospitals: The Role of Parity	10.2147/ijgm.s333033
M. Sugulle, E. Halldórsdóttir, J. Kvile, L. S. D. Berntzen and A. F. Jacobsen	2021	Prospective assessment of vacuum deliveries from midpelvic station in a tertiary care university hospital: Frequency, failure rates, labor characteristics and maternal and neonatal complications
A. Shitie and Z. N. Azene	2021	Factors affecting the initiation and continuation of maternal health service utilization among women who delivered in the past one year in Enemay district, East Gojjam, Ethiopia	10.1186/s13690-021-00689-y
N. G. Shita and E. K. Muluneh	2021	Predictors of blood glucose change and vascular complication of type 2 diabetes mellitus patients in Felege Hiwot Referral Hospital, North West Ethiopia	10.1038/s41598-021-92367-w
E. Seyoum, A. Bekele, A. T. Tsegaye and S. Birhanu	2021	Magnitude and Determinants of Adverse Perinatal Outcomes in Tefera Hailu Memorial Hospital, Sekota Town, Northern Ethiopia	10.1177/2333794x211015524
T. N. Salem, India	2021	Fetomaternal outcome in operative vaginal delivery	10.18203/2320-1770.ijrcog20214314
T. Sahilu, M. Getachew, T. Melaku, T. Sheleme, D. Abu and T. Zewdu	2021	Potential adverse drug events and its predictors among hospitalized patients at medical center in Ethiopia: a prospective observational study	10.1038/s41598-021-91281-5
C. K. Nyamasege, E. W. Kimani-Murage, M. Wanjohi, D. Kaindi and Y. Wagatsuma	2021	Effect of maternal nutritional education and counselling on children's stunting prevalence in urban informal settlements in Nairobi, Kenya	10.1017/s1368980020001962
R. Mpofu, K. Otwombe, K. Mlisana, M. Nchabeleng, M. Allen, J. Kublin, M. J. McElrath, L. G. Bekker, G. Churchyard, G. Gray and F. Laher	2021	Benign ethnic neutropenia in a South African population, and its association with HIV acquisition and adverse event reporting in an HIV vaccine clinical trial	10.1371/journal.pone.0241708
F. V. Moshi, S. M. Kibusi and F. M. Fabian	2021	The impact of community based continuous training project on improving couples' knowledge on birth preparedness and complication readiness in rural setting Tanzania; A controlled quasi-experimental study	10.1371/journal.pone.0244845
A. Mose, H. Abebe, S. Shitu and H. Shimels	2021	Determinants of maternal knowledge of neonatal danger signs among postpartum mothers in Southern Ethiopia: institutional-based cross-sectional study	10.1136/bmjopen-2021-048888
T. Laeke, A. Tirsit, A. Kassahun, A. Sahlu, B. Yesehak, S. Getahun, E. Zenebe, N. Deyassa, B. E. Moen, M. Lund-Johansen and T. Sundstrøm	2021	Prospective Study of Surgery for Traumatic Brain Injury in Addis Ababa, Ethiopia: Surgical Procedures, Complications, and Postoperative Outcomes	10.1016/j.wneu.2021.03.004
E. Kwegyir-Afful, R. Lamminpää, K. Räsänen, K. Vehviläinen-Julkunen, T. Selander and M. Gissler	2021	Adverse perinatal outcomes among practical nurses: the Finnish medical birth register study
M. Kumar and K. Y. Huang	2021	Impact of being an adolescent mother on subsequent maternal health, parenting, and child development in Kenyan low-income and high adversity informal settlement context	10.1371/journal.pone.0248836
C. C. Kengneson, R. Blanchet, D. Sanou, M. Batal, K. P. Phillips and I. Giroux	2021	Maternal perceptions and concerns about children's weight status and diet quality: a study among Black immigrant families	10.1017/s1368980021004729
T. T. Kebede, W. Godana, M. M. Utaile and Y. B. Sebsibe	2021	Effects of antenatal care service utilization on maternal near miss in Gamo Gofa zone, southern Ethiopia: retrospective cohort study	10.1186/s12884-021-03683-y
G. M. Kassa, A. O. Arowojolu, A. T. A. Odukogbe and A. W. Yalew	2021	Adverse maternal outcomes of adolescent pregnancy in Northwest Ethiopia: A prospective cohort study
A. Habte and M. Wondimu	2021	Determinants of maternal near miss among women admitted to maternity wards of tertiary hospitals in Southern Ethiopia, 2020: A hospital-based case-control study	10.1371/journal.pone.0251826
V. Gnanasekaran, S. Kanamma, S. Dhinakaran and J. Kalaiselvi	2021	Assisted Vaginal Delivery-Preference of Vacuum or Forceps among Obstetricians
Y. Getaneh, E. Fekadu, A. T. Jemere, Z. Mengistu, G. E. Tarekegn and M. Oumer	2021	Incidence and determinants of adverse outcomes among women who were managed for eclampsia in the University of Gondar Comprehensive Specialized Hospital, Northwest Ethiopia	10.1186/s12884-021-04199-1
N. R. Geda, C. X. Feng, C. J. Henry, R. Lepnurm, B. Janzen and S. J. Whiting	2021	Inequalities in adherence to the continuum of maternal and child health service utilization in Ethiopia: multilevel analysis	10.1186/s41043-021-00271-w
T. G. Gebremeskel, D. Gebreyowhans, H. Abrha Gesesew and P. R. Ward	2021	Incidence and Predictors of Severe Adverse Drug Reaction Among Patients on Antiretroviral Therapy in Tigray, Ethiopia: A Retrospective Cohort Study	10.2147/hiv.s310419
Y. Feng and L. Zhou	2021	Risk analysis of poor wound healing in forceps delivery
Q. Fan, M. Roque, T. Nuzhath, M. M. Hossain, X. Jin, R. Aggad, W. W. Myint, G. Zhang, E. L. J. McKyer and P. Ma	2021	Changes in Levels and Determinants of Maternal Health Service Utilization in Ethiopia: Comparative Analysis of Two Rounds Ethiopian Demographic and Health Surveys	10.1007/s10995-021-03182-8
M. Desta, T. Getaneh, P. Memiah, T. Y. Akalu, W. S. Shiferaw, N. B. Yimer, B. Asmare and K. I. Black	2021	Is preterm birth associated with intimate partner violence and maternal malnutrition during pregnancy in Ethiopia? A systematic review and meta analysis	10.1016/j.heliyon.2021.e08103
A. Defar, Y. B. Okwaraji, Z. Tigabu, L. Persson and K. Alemu	2021	Distance, difference in altitude and socioeconomic determinants of utilisation of maternal and child health services in Ethiopia: a geographic and multilevel modelling analysis	10.1136/bmjopen-2020-042095
B. A. Dachew, J. G. Scott, J. E. Heron, G. Ayano and R. Alati	2021	Association of Maternal Depressive Symptoms During the Perinatal Period With Oppositional Defiant Disorder in Children and Adolescents	10.1001/jamanetworkopen.2021.25854
M. C. Conway, E. M. McSorley, M. S. Mulhern, T. Spence, M. Weslowska, J. J. Strain, E. van Wijngaarden, P. W. Davidson, G. J. Myers, K. E. Wahlberg, C. F. Shamlaye, D. F. Cobice, B. W. Hyland, D. Pineda, K. Broberg and A. J. Yeates	2021	Maternal and child fatty acid desaturase genotype as determinants of cord blood long-chain PUFA (LCPUFA) concentrations in the Seychelles Child Development Study	10.1017/s0007114521000441
G. Z. Chekol, D. Mengistu and A. W. Tadesse	2021	Is the Duration of Diabetes Diseases Positively Associated With Knowledge About Diabetic Complications? Knowledge of Diabetes Mellitus Complications and Associated Factors Among Type-2 Diabetic Patients in Public Hospitals of Addis Ababa, 2020	10.3389/fpubh.2021.812586
G. O. Babore, T. G. Aregago, T. L. Ermolo, M. H. Nunemo and T. T. Habebo	2021	Determinants of pregnancy-induced hypertension on maternal and foetal outcomes in Hossana town administration, Hadiya zone, Southern Ethiopia: Unmatched case-control study	10.1371/journal.pone.0250548
W. Ashenafi, B. Mengistie, G. Egata and Y. Berhane	2021	The role of intimate partner violence victimization during pregnancy on maternal postpartum depression in Eastern Ethiopia	10.1177/2050312121989493
M. O. Arunda, A. Agardh and B. O. Asamoah	2021	Determinants of continued maternal care seeking during pregnancy, birth and postnatal and associated neonatal survival outcomes in Kenya and Uganda: analysis of cross-sectional, demographic and health surveys data	10.1136/bmjopen-2021-054136
S. N. G. Anurag A Sonawane, Rupali A Gaikwad	2021	Study of fetomaternal outcome in instrumental vaginal deliveries at a tertiary teaching hospital	10.21276/obgyn.2021.7.2.12
V. T. Andrianantoandro, D. Pourette, O. Rakotomalala, H. J. V. Ramaroson, R. Ratovoson and F. M. J. Rakotoarimanana	2021	Factors influencing maternal healthcare seeking in a highland region of Madagascar: a mixed methods analysis	10.1186/s12884-021-03930-2
M. Andhavarapu, J. Orwa, M. Temmerman and J. W. Musana	2021	Maternal Sociodemographic Factors and Antenatal Stress	10.3390/ijerph18136812
N. D. Amaha and B. T. Woldeamanuel	2021	Maternal factors associated with moderate and severe stunting in Ethiopian children: analysis of some environmental factors based on 2016 demographic health survey	10.1186/s12937-021-00677-6
D. Addisu, S. Biru, M. Mekie, B. Minuye, M. Bezie, W. Alebachew, S. Demis, E. Dagnew and A. Melkie	2021	Predictors of adverse pregnancy outcome at Hospitals in South Gondar Zone, North-central Ethiopia: A multicenter facility-based unmatched case-control study	10.1016/j.heliyon.2021.e06323
A. E. Addila, T. Azale, Y. K. Gete and M. Yitayal	2021	Individual and community-level predictors of maternal alcohol consumption during pregnancy in Gondar town, Northwest Ethiopia: a multilevel logistic regression analysis	10.1186/s12884-021-03885-4
Y. A. (BSC)	2021	Maternal Outcome of Operative Vaginal Delivery and associated factors in Nekemte Town Health facilities, East Wollega, Ethiopia.
M. A. Zelka, A. W. Yalew and G. T. Debelew	2022	Completion and determinants of a continuum of care in maternal health services in Benishangul Gumuz region: A prospective follow-up study	10.3389/fpubh.2022.1014304
M. A. Zelka, A. W. Yalew and G. T. Debelew	2022	The effects of completion of continuum of care in maternal health services on adverse birth outcomes in Northwestern Ethiopia: a prospective follow-up study	10.1186/s12978-022-01508-5
N. B. Yimer, A. Gedefaw, Z. Tenaw, M. L. Liben, H. K. Meikena, A. Amano and A. A. Abajobir	2022	Adverse obstetric outcomes in public hospitals of southern Ethiopia: the role of parity	10.1080/14767058.2020.1774542
H. G. Weldearegay, A. B. Kahsay, H. Godefay, P. Petrucka and A. A. Medhanyie	2022	The effect of catchment based mentorship on quality of maternal and newborn care in primary health care facilities in Tigray Region, Northern Ethiopia: A controlled quasi-experimental study	10.1371/journal.pone.0277207
G. T. Tiruneh, M. Demissie, A. Worku and Y. Berhane	2022	Predictors of maternal and newborn health service utilization across the continuum of care in Ethiopia: A multilevel analysis	10.1371/journal.pone.0264612
N. Tesfay, R. Tariku, A. Zenebe, F. Mohammed and F. Woldeyohannes	2022	Area of focus to handle delays related to maternal death in Ethiopia	10.1371/journal.pone.0274909
D. Tesfa, S. A. Tiruneh, M. M. Azanaw, A. D. Gebremariam, M. T. Engidaw, M. Tiruneh, T. Dessalegn, M. A. Zemene and E. Sisay	2022	Prognostic risk score development to predict birth asphyxia using maternal and fetal characteristics in South Gondar zone hospitals, north West Ethiopia	10.1186/s12887-022-03582-x
H. Taye, R. H. Kabthymer, S. Hailu, M. D. Meshesha, G. Gebremeskel Kanno, Y. Bayisa and W. Molla	2022	Previous adverse pregnancy events as a predictor of gestational diabetes mellitus in Southern Ethiopia: a case control study	10.1080/03007995.2022.2083399
B. T. Taye, A. A. Kebede and K. Y. Wondie	2022	Intention to use maternal health services and associated factors among women who gave birth at home in rural Sehala Seyemit district: a community-based cross-sectional study	10.1186/s12884-022-04447-y
M. Tadese, S. D. Tessema, B. T. Taye and G. B. Mulu	2022	Adverse obstetric outcome and its associated factors in public hospitals of North Ethiopia: does parity make a difference?	10.1186/s12884-022-05021-2
M. Tadese, K. Dagne, A. D. Wubetu, S. Abeway, A. Bekele, W. Misganaw Kebede and G. Baye Mulu	2022	Assessment of the adverse pregnancy outcomes and its associated factors among deliveries at Debre Berhan Comprehensive Specialized Hospital, Northeast Ethiopia	10.1371/journal.pone.0271287
F. H. Syoum, G. F. Abreha, D. M. Teklemichael and M. K. Chekole	2022	Fetomaternal Outcomes and Associated Factors among Mothers with Hypertensive Disorders of Pregnancy in Suhul Hospital, Northwest Tigray, Ethiopia	10.1155/2022/6917009
S. Sufian, M. A. Kure, M. Dheresa, A. Debella, B. Balis and K. T. Roba	2022	Husbands' Plan to Participate in Birth Preparedness and Complication Readiness in Haramaya Health and Demographic Surveillance System Site, Eastern Ethiopia: A Community-Based Cross-Sectional Study	10.3389/fpubh.2022.856809
A. F. Sium, W. Gudu, D. E. I. Lucero‐Prisno and A. Tilahun	2022	Predictors of adverse perinatal and maternal outcomes of instrumental vaginal delivery at a tertiary setting in Ethiopia: A cross‐sectional study
A. F. Sium, W. Gudu, D. E. Lucero‐Prisno, III and A. Tilahun	2022	Predictors of adverse perinatal and maternal outcomes of instrumental vaginal delivery at a tertiary setting in Ethiopia: A cross‐sectional study	10.1002/puh2.41
N. Seward, C. Hanlon, A. Abdella, Z. Abrahams, A. Alem, R. Araya, M. Bachmann, A. Bekele, B. Bogale, N. Brima, D. Chibanda, R. Curran, J. Davies, A. Beyene, L. Fairall, L. Farrant, S. Frissa, J. Gallagher, W. Gao, L. Gwyther, R. Harding, M. R. Kartha, A. Leather, C. Lund, M. Marx, K. Nkhoma, J. Murdoch, I. Petersen, R. Petrus, A. van Rensburg, J. Sandall, N. Sevdalis, A. Sheenan, A. Tadesse, G. T…	2022	HeAlth System StrEngThening in four sub-Saharan African countries (ASSET) to achieve high-quality, evidence-informed surgical, maternal and newborn, and primary care: protocol for pre-implementation phase studies	10.1080/16549716.2021.1987044
B. T. Seboka, T. T. Mamo and T. Mekonnen	2022	Identifying geographical inequalities of maternal care utilization in Ethiopia: a Spatio-temporal analysis from 2005 to 2019	10.1186/s12913-022-08850-1
M. Molla, Z. Mengistu, W. Tsehaye and G. Sisay	2022	Magnitude and associated factors of adverse perinatal outcomes among women with oligohydramnios at 3rd trimester at University of Gondar comprehensive specialized hospital, North West Ethiopia	10.3389/fgwh.2022.958617
M. S. Melaku, A. Aemro, S. B. Aychiluhm, A. Muche, G. K. Bizuneh and S. D. Kebede	2022	Geographical variation and predictors of zero utilization for a standard maternal continuum of care among women in Ethiopia: a spatial and geographically weighted regression analysis	10.1186/s12884-021-04364-6
M. T. Malaju, G. D. Alene and T. Azale	2022	Impact of maternal morbidities on the longitudinal health-related quality of life trajectories among women who gave childbirth in four hospitals of Northwest Ethiopia: a group-based trajectory modelling study	10.1136/bmjopen-2021-057012
M. T. Malaju, G. D. Alene and T. Azale	2022	Longitudinal functional status trajectories and its predictors among postpartum women with and without maternal morbidities in Northwest Ethiopia: a group based multi-trajectory modelling	10.1136/bmjgh-2021-007483
G. Levin, A. Rottenstreich, S. Yagel, T. Cahan, S. Sharon, S. Porat, S. Kees and R. Meyer	2022	Neonatal morbidity in a low volume forceps practice
S. Kousalya	2022	Fetomaternal Outcomes of Delivery with Babies Born with Macrosomia in Tertiary Care Centre: A Longitudinal study
S. B. Kitila, A. A. Tesema, G. Bekele, A. K. Olika, Y. Biratu Terfa, S. Ololo Sinkie and A. K. Olika	2022	Average Time Spent in Referral Process and its Determinants Among Clients of Maternal and Child Health Service in 2 Districts of Jimma Zone, Ethiopia	10.1177/23743735221086757
D. D. Jaleta and D. K. Abdisa	2022	Predictors of adverse perinatal outcome among women who gave birth at Medical Center of Southwest Ethiopia: a retrospective cohort study	10.1136/bmjopen-2021-053881
D. Haile, J. Wolde and D. Yohannes	2022	Determinants of practice of birth preparedness and complication readiness among pregnant women in Sodo Zuria District, Southern Ethiopia: Content analysis using Poisson's regression	10.1177/20503121221079479
D. Gomora Tesfaye, G. Geta, C. Kene, K. Seyoum, Y. Tekalegn, F. Desta, B. Sahiledengle, D. Atlaw, N. Ejigu and W. Negash	2022	Maternal Health Care Seeking Behavior for Neonatal Danger Signs and Associated Factors Among Post-Partum Mothers in Southeast Ethiopia: A Cross-Sectional Study	10.1177/00469580221143629
T. Getachew, T. Assebe Yadeta, T. Gereziher, A. Eyeberu and M. Dheresa	2022	Determinants of maternal knowledge on neonatal danger signs and care-seeking practices in a rural area of southeastern Ethiopia	10.1093/inthealth/ihab084
A. Fuchs, F. Resch, M. Kaess and E. Moehler	2022	Early parenting stress links obstetric complications and child psychopathology in middle childhood in an at-risk sample
M. B. Fite, A. K. Tura, T. A. Yadeta, L. Oljira and K. T. Roba	2022	Prevalence, predictors of low birth weight and its association with maternal iron status using serum ferritin concentration in rural Eastern Ethiopia: a prospective cohort study	10.1186/s40795-022-00561-4
M. Fekadu, K. Ketema, Y. Mamo and T. Aferu	2022	Peri-conception folic acid supplementation knowledge and associated factors among women visiting Maternal and Child Health clinics in Addis Ababa, Ethiopia	10.1016/j.heliyon.2022.e11114
K. T. Danusa, B. T. Debelo, N. Wakgari, B. Seifu, K. Kenasa, G. Daba, F. Wondimu and K. Berhanu	2022	Predictors of Maternal Near Miss in Public Hospitals of West Shoa Zone, Central Ethiopia: A Case-Control Study	10.3389/fmed.2022.868992
N. Cai, W. Liao, Z. Chen, M. Tao and S. Chen	2022	A Decrease in Hb and Hypoproteinemia: Possible Predictors of Complications in Neonates with Late-Onset Sepsis in a Developing Country	10.2147/ijgm.s369550
G. G. Bekele, B. Seifu and E. Y. Roga	2022	Determinants of maternal satisfaction with focused antenatal care services rendered at public health facilities in the West Shewa Zone, Central Ethiopia: A multicentre cross-sectional study	10.3389/fgwh.2022.902876
S. Asnakew, G. Legas, A. Belete, F. T. Admasu, G. Y. Yitbarek, T. M. Aytenew, B. Demise, E. M. Alemu, M. A. Alemu, W. A. Bayih, D. G. Feleke, E. S. Chanie, B. M. Birhane and D. Kefale	2022	Cognitive adverse effects of epilepsy and its predictors attending outpatient department of South Gondar zone hospitals, Amhara Region, Ethiopia 2020 /2021	10.1371/journal.pone.0278908
J. Admasu, G. Egata, D. G. Bassore and F. W. Feleke	2022	Effect of maternal nutrition education on early initiation and exclusive breast-feeding practices in south Ethiopia: a cluster randomised control trial	10.1017/jns.2022.36
T. A. Abebe, D. D. Nima, Y. F. Mariye and A. A. Leminie	2022	Determinants for perinatal adverse outcomes among pregnant women with preterm premature rupture of membrane: A prospective cohort study	10.3389/frph.2022.1052827
M. Abadiga, G. Mosisa, R. Tsegaye, A. Oluma, E. Abdisa and T. Bekele	2022	Determinants of adverse birth outcomes among women delivered in public hospitals of Ethiopia, 2020	10.1186/s13690-021-00776-0
Y. Workineh, G. D. Alene and G. A. Fekadu	2023	Maternal near-miss prediction model development among pregnant women in Bahir Dar City administration, northwest Ethiopia: a study protocol	10.1136/bmjopen-2023-074215
M. L. Willcox, I. A. Okello, A. Maidwell-Smith, A. K. Tura, T. van den Akker, M. Knight, A. Dumont and I. Muller	2023	Determinants of behaviors influencing implementation of maternal and perinatal death surveillance and response in low- and middle-income countries: A systematic review of qualitative studies	10.1002/ijgo.15132
A. K. Roble, R. Gundappa, F. Sheik Abdirahman and A. M. Abdi	2023	Determinants of Adverse Birth Outcomes in Public Hospitals of the Somali Region, Eastern Ethiopia: A Multicenter Unmatched Case-Control Study	10.1177/11795565231195253
K. Negese and D. Z. Belachew	2023	Maternal complications and associated factors among mothers who underwent a cesarean section at Gebretsadik Shewa general hospital: an institution based cross-sectional study	10.3389/fgwh.2023.1091863
J. N. Nduati	2023	Factors Associated with Severe Maternal Morbidity at Kenyatta National Hospital
G. M. Muraca, L. E. Ralph, P. Christensen, R. D'Souza, R. Geoffrion, S. Lisonkova and K. S. Joseph	2023	Maternal and neonatal trauma during forceps and vacuum delivery must not be overlooked	10.1136/bmj-2022-073991
D. M. Marye, D. Debalkie Atnafu, M. Belayneh and A. Takele Alemu	2023	User Fee Exemption Policy Significantly Improved Adherence to Maternal Health Service Utilization in Bahir Dar City, Northwest Ethiopia: A Comparative Cross-Sectional Study	10.2147/ceor.s431488
A. Magunda, S. Ononge, D. Balaba, P. Waiswa, D. Okello, H. Kaula, B. Keller, E. Felker-Kantor, Y. Mugerwa and C. Bennett	2023	Maternal and newborn healthcare utilization in Kampala urban slums: perspectives of women, their spouses, and healthcare providers	10.1186/s12884-023-05643-0
M. Laikemariam, A. Aklilu, F. Waltengus, M. Addis, W. Gezimu, F. Baye and T. Getaneh	2023	Adverse neonatal outcomes and associated factors among mothers who gave birth through induced and spontaneous labor in public hospitals of Awi zone, Northwest Ethiopia: a comparative cross-sectional study	10.1186/s12884-023-05631-4
T. Hyredin, T. Urgie and A. F. Sium	2023	Prolonged second stage of labor: Predictors of adverse maternal and perinatal outcomes in a sub-Saharan setting	10.1002/ijgo.14982
A. Habte, A. Tamene and D. Woldeyohannes	2023	The uptake of WHO-recommended birth preparedness and complication readiness messages during pregnancy and its determinants among Ethiopian women: A multilevel mixed-effect analyses of 2016 demographic health survey	10.1371/journal.pone.0282792
A. Habte, S. Hailegebreal, T. Melis and D. Haile	2023	Spatial variation and predictors of missing birth preparedness and complication readiness (BPCR) messages in Ethiopia	10.1371/journal.pone.0295744
M. K. Gurara, V. Draulans, J. P. Van Geertruyden and Y. Jacquemyn	2023	Determinants of maternal healthcare utilisation among pregnant women in Southern Ethiopia: a multi-level analysis	10.1186/s12884-023-05414-x
J. L. Grasch, K. K. Venkatesh, W. A. Grobman, R. M. Silver, G. R. Saade, B. Mercer, L. M. Yee, C. Scifres, S. Parry and H. N. Simhan	2023	Association of maternal body mass index with success and outcomes of attempted operative vaginal delivery
F. A. Eyowas, M. Schneider, S. Alemu and F. A. Getahun	2023	Multimorbidity and adverse longitudinal outcomes among patients attending chronic outpatient medical care in Bahir Dar, Northwest Ethiopia	10.3389/fmed.2023.1085888
S. Chawanpaiboon, V. Titapant and J. Pooliam	2023	Maternal complications and risk factors associated with assisted vaginal delivery
F. Birhanu, K. Yitbarek and M. Woldie	2023	Client retention in the continuum of maternal health services in Ethiopia	10.1186/s12913-023-09602-5
N. D. Baye, A. A. Teshome, A. A. Ayenew, T. J. Amare, A. T. Mulu, E. C. Abebe, G. A. Tiruneh, T. M. Ayele, Z. T. Muche, A. B. Teklemariam, B. D. Melese, M. M. Agidew and M. A. Seid	2023	Incidence, time to occurrence and predictors of peripheral intravenous cannula-related complications among neonates and infants in Northwest Ethiopia: an institutional-based prospective study	10.1186/s12912-022-01164-x
H. Alemu, Z. A. Yigzaw, L. Asrade, B. Nega and A. Belachew	2023	Proportion and associated factors of maternal complications of cesarean sections among mothers who deliver at Bahir Dar City Public Specialized Hospitals, Bahir Dar, Ethiopia	10.1186/s12905-023-02388-y
D. Addisu and M. Mekie	2023	Adverse Maternal and Perinatal Outcomes of Meconium-Stained Amniotic Fluid in Term Labor at Hospitals in South Gondar Zone, Northwest Ethiopia: A Prospective Cohort Study
D. L. Achalu, F. G. Mohammed and M. Teferi	2023	Magnitude and Impacts of Adverse Events of Injectable Containing Shorter Regimen in Programmatic Management of Multi-Drug Resistant Tuberculosis in Ethiopia: A Retrospective Cohort Study	10.2147/tcrm.s423163
A. H. Abdata Workina, Ayele Fikadu, Hailu Asmera	2023	Fetal complications associated with operative deliveries in Jimma University Medical Centre
M. Tadese, W. A. Damesa, G. S. Solomon, G. W. Fitie, Y. M. Mitiku, S. D. Tessema and A. Endale	2024	Prevalence and determinants of adverse perinatal outcomes of preeclampsia with severe features at two selected public hospitals in Addis Ababa, Ethiopia	10.3389/fped.2024.1345055
W. M. Leith, M. P. Zeegers and M. D. Freeman	2024	A predictive model for perinatal hypoxic ischemic encephalopathy using linked maternal and neonatal hospital data
H. Kasaye, V. Scarf, A. Sheehy and K. Baird	2024	The mistreatment of women during maternity care and its association with the maternal continuum of care in health facilities	10.1186/s12884-024-06310-8
A. Kamwesigye, B. Nolens, H. Kayiga, M. Muriuki, W. Muzeyi and J. Beyeza-Kashesya	2024	Mode of birth in subsequent pregnancy when first birth was vacuum extraction or second stage cesarean section at a tertiary referral hospital in Uganda
M. Jjuuko, H. M. Lugobe, R. Migisha, D. C. Agaba, L. Tibaijuka, M. Kayondo, J. Ngonzi, P. K. Kalyebara and H. Kanyesigye	2024	Maternal near miss as a predictor of adverse perinatal outcomes: findings from a prospective cohort study in southwestern Uganda	10.1186/s12884-024-06244-1
A. Habte, H. M. Bizuayehu, L. Lemma and Y. Sisay	2024	Road to maternal death: the pooled estimate of maternal near-miss, its primary causes and determinants in Africa: a systematic review and meta-analysis	10.1186/s12884-024-06325-1
T. M. Getinet Kassahun*, Metsnanat Getachew, Abenezer Alemu	2024	Indications, Patterns and Correlates of Immediate Adverse MaternalOutcome Following Instrumental Assisted Vaginal Delivery in Leku Primary Hospital, Sidama Zone, Ethiopia
B. M. Fente, M. M. Asaye, T. W. Gudayu, M. S. Mihret and G. A. Tesema	2024	Prediction of unplanned cesarean section using measurable maternal and fetal characteristics, Ethiopia, a retrospective cohort study	10.1186/s12884-024-06308-2
B. B. Erega and W. Y. Ferede	2024	A cohort study of maternal near-miss events and its adverse perinatal outcomes: an obstetrical finding in Northwest Ethiopia	10.1016/j.xagr.2024.100311
A. M. El Ayadi, S. Obore, F. Kirya, S. Miller, A. Korn, H. Nalubwama, J. Neuhaus, M. Getahun, P. Eyul, R. Twine, E. V. W. Andrew and J. K. Barageine	2024	Identifying opportunities for prevention of adverse outcomes following female genital fistula repair: protocol for a mixed-methods study in Uganda	10.1186/s12978-023-01732-7
A. Workina, A. Habtamu, A. Fikadu and H. Asmera	1	Fetal complications associated with operative deliveries in Jimma University Medical Centre
K. K. Shinde, A. Karale and G. Shekhawat	1	Factors influencing the likelihood of vacuum delivery success
T. K. Shammi, F. A. N. Meher Sultana, M. Sikder and N. Anan	1	Maternal and Perinatal Outcome of Adolescent Pregnancy
A. M. Demmen, A. Bekele and G. Goba	1	Determinants of maternal near miss among women in public hospital maternity wards in gambella region health facility, gambella, Southwest of Ethiopia: A facility based unmatched case: control study, 2019

## Sheet: Sheet4
Authors	Years	Titles	Accesses	Reasons for exclusion	Column12	Column13	Column14	Column15	Column16	Column17	Column18	Column19	Column20	Column21	Column22	Column23	Column24	Column25	Column26	Column27	Column28	Column29	Column30	Column31	Column32	Column33	Column34	Column35	Column36	Column37	Column38	Column39	Column40	Column41	Column42	Column43	Column44	Column45	Column46	Column47	Column48	Column49	Column50	Column51	Column52	Column53	Column54	Column55	Column56
1*, Addisu Alehegn Alemu1	2022	Exploring the patterns of multisectoral approach in fighting COVID-19 Pandemic in SNNPR, Ethiopia: A qualitative case study approach	10.1371/journal.pone.0263667	Removed by title and abstract screening
A. A. Ahmed, S. A. Ibro, G. Melkamu, S. S. Seid and T. Tesfaye	2020	Length of Stay in the Emergency Department and Its Associated Factors at Jimma Medical Center, Southwest Ethiopia	10.2147/oaem.s254239	Removed by title and abstract screening
A. A. Alemu	2021	Trends and Determinants of Female Genital Mutilation in Ethiopia: Multilevel Analysis of 2000, 2005 and 2016 Ethiopian Demographic and Health Surveys	10.2147/ijwh.s287643	Removed by title and abstract screening
A. A. Ali, T. M. Abdallah, S. A. Alshareef, A. Al-Nafeesah and I. Adam	2022	Maternal and perinatal outcomes during a Chikungunya outbreak in Kassala, eastern Sudan	10.1007/s00404-021-06204-6	Removed by title and abstract screening
A. A. Amanu, A. Godesso and Z. Birhanu	2023	Health Literacy in Ethiopia: Evidence Synthesis and Implications	10.2147/jmdh.s440406	Removed by title and abstract screening
A. A. Amanu, Z. Birhanu and A. Godesso	2023	Health Literacy Among Young People in Africa: Evidence Synthesis	10.2147/rmhp.s399196	Removed by title and abstract screening
A. A. Ambel, C. Andrews, A. M. Bakilana, E. M. Foster, Q. Khan and H. Wang	2017	Examining changes in maternal and child health inequalities in Ethiopia	10.1186/s12939-017-0648-1	Removed by title and abstract screening
A. A. Andargie and A. Debu	2017	Determinants of obstetric fistula in Ethiopia	10.4314/ahs.v17i3.9	Removed by title and abstract screening
A. A. Andargie and A. S. Abera	2018	Determinants of Schistosoma mansoni in Sanja health center, north West Ethiopia	10.1186/s12889-018-5552-0	Removed by title and abstract screening
A. A. Anjulo, T. Abebe, F. Hailemichael and A. Mihret	2016	Seroprevalence and risk factors of herpes simplex virus-2 among pregnant women attending antenatal care at health facilities in Wolaita zone, Ethiopia	10.1186/s12985-016-0501-y	Removed by title and abstract screening
A. A. Asgedom, B. T. Abirha, A. G. Tesfay, K. K. Gebreyowhannes, H. B. Abraha, G. B. Hailu, M. B. Abrha, M. Tsadik, T. G. Gebrehiwet, A. Gebreyesus, T. Desalew, Y. Alemayehu and A. Mulugeta	2023	Unimproved water and sanitation contributes to childhood diarrhoea during the war in Tigray, Ethiopia: a community based assessment	10.1038/s41598-023-35026-6	Removed by title and abstract screening
A. A. Asmare and Y. A. Agmas	2022	Determinants of coexistence of stunting, wasting, and underweight among children under five years in the Gambia; evidence from 2019/20 Gambian demographic health survey: application of multivariate binary logistic regression model	10.1186/s12889-022-14000-3	Removed by title and abstract screening
A. A. Asmare and Y. A. Agmas	2023	Multilevel multivariate modeling on the association between undernutrition indices of under-five children in East Africa countries: evidence from recent demographic health survey (DHS) data	10.1186/s40795-023-00741-w	Removed by title and abstract screening
A. A. Ayalneh, D. M. Fetene and T. J. Lee	2017	Inequalities in health care utilization for common childhood illnesses in Ethiopia: evidence from the 2011 Ethiopian Demographic and Health Survey	10.1186/s12939-017-0561-7	Removed by title and abstract screening
A. A. Aydamo, S. R. Gari and S. T. Mereta	2023	Access to Drinking Water, Sanitation, and Hand Hygiene Facilities in the Peri-Urban and Informal Settlements of Hosanna Town, Southern Ethiopia	10.1177/11786302231193604	Removed by title and abstract screening
A. A. Ayele, K. A. Seid and O. S. Muhammed	2020	Correction to: Determinants of none-exclusive breast feeding practice among HIV positive women at selected Health Institutions in Ethiopia: case control study	10.1186/s13104-020-05074-6	Removed by title and abstract screening
A. A. Ayele, K. A. Seid and O. S. Muhammed	2019	Determinants of none-exclusive breast feeding practice among HIV positive women at selected Health Institutions in Ethiopia: case control study	10.1186/s13104-019-4457-z	Removed by title and abstract screening
A. A. Ayele, S. Asrade Atnafie, D. D. Balcha, A. T. Weredekal, B. A. Woldegiorgis, M. M. Wotte and B. M. Gebresillasie	2017	Self-reported adherence and associated factors to isoniazid preventive therapy for latent tuberculosis among people living with HIV/AIDS at health centers in Gondar town, North West Ethiopia	10.2147/ppa.s131314	Removed by title and abstract screening
A. A. Ayenew	2021	Incidence, causes, and maternofetal outcomes of obstructed labor in Ethiopia: systematic review and meta-analysis		Removed by title and abstract screening
A. A. Cevik and F. M. Abu-Zidan	2018	Searching for mortality predictors in trauma patients: a challenging task	10.1007/s00068-017-0830-6	Removed by title and abstract screening
A. A. Chofle, H. Jaka, M. Koy, L. R. Smart, R. Kabangila, F. M. Ewings, H. D. Mazigo, W. D. Johnson, Jr., D. W. Fitzgerald, R. N. Peck and J. A. Downs	2014	Oesophageal varices, schistosomiasis, and mortality among patients admitted with haematemesis in Mwanza, Tanzania: a prospective cohort study	10.1186/1471-2334-14-303	Removed by title and abstract screening
A. A. Creanga, G. A. Odhiambo, B. Odera, F. O. Odhiambo, M. Desai, M. Goodwin, K. Laserson and H. Goldberg	2016	Pregnant Women's Intentions and Subsequent Behaviors Regarding Maternal and Neonatal Service Utilization: Results from a Cohort Study in Nyanza Province, Kenya	10.1371/journal.pone.0162017	Removed by title and abstract screening
A. A. Daak, E. Elsamani, E. H. Ali, F. A. Mohamed, M. E. Abdel-Rahman, A. Y. Elderdery, O. Talbot, P. Kraft, K. Ghebremeskel, M. I. Elbashir and W. Fawzi	2016	Sickle cell disease in western Sudan: genetic epidemiology and predictors of knowledge attitude and practices	10.1111/tmi.12689	Removed by title and abstract screening
A. A. Desalegn and A. Berhan	2014	Cheating on examinations and its predictors among undergraduate students at Hawassa University College of Medicine and Health Science, Hawassa, Ethiopia	10.1186/1472-6920-14-89	Removed by title and abstract screening
A. A. Desta, F. T. Alemu, M. B. Gudeta, D. E. Dirirsa and A. G. Kebede	2022	Willingness to utilize cervical cancer screening among Ethiopian women aged 30-65 years	10.3389/fgwh.2022.939639	Removed by title and abstract screening
A. A. Desta, K. M. Kidane, Y. W. Bahta, K. F. Ajemu, A. G. Woldegebriel, A. A. Berhe, N. M. Bezabih, A. B. Woldu and T. W. Woldearegay	2020	Determinants of immunological recovery following HAART among severely immunosuppressed patients at enrolment to care in Northern Ethiopia: a retrospective study	10.1136/bmjopen-2020-038741	Removed by title and abstract screening
A. A. Desta, M. Berhane and T. W. Woldearegay	2020	Utilization Rate and Factors Associated with Non-Utilization of Non-Pneumatic Anti-Shock Garment in the Management of Obstetric Hemorrhage in Public Health Care Facilities of Northern Ethiopia: A Cross-Sectional Study	10.2147/ijwh.s266534	Removed by title and abstract screening
A. A. Desta, U. Kulkarni, K. Abraha, S. Worku and B. W. Sahle	2019	Iodine level concentration, coverage of adequately iodized salt consumption and factors affecting proper iodized salt utilization among households in North Ethiopia: a community based cross sectional study	10.1186/s40795-019-0291-x	Removed by title and abstract screening
A. A. Emiru, G. D. Alene and G. T. Debelew	2020	Women's retention on the continuum of maternal care pathway in west Gojjam zone, Ethiopia: multilevel analysis	10.1186/s12884-020-02953-5	Removed by title and abstract screening
A. A. Emiru, G. D. Alene and G. T. Debelew	2020	The role of maternal health care services as predictors of time to modern contraceptive use after childbirth in Northwest Ethiopia: Application of the shared frailty survival analysis	10.1371/journal.pone.0228678	Removed by title and abstract screening
A. A. Emiru, G. D. Alene and G. T. Debelew	2020	Individual, Household, and Contextual Factors Influencing the Timing of the First Antenatal Care Attendance in Northwest Ethiopia: A Two-Level Binary Logistic Regression Analysis	10.2147/ijwh.s250832	Removed by title and abstract screening
A. A. Emiru, G. D. Alene and G. T. Debelew	2020	The role of maternal health care services as predictors of time to modern contraceptive use after childbirth in Northwest Ethiopia: Application of the shared frailty survival analysis	10.1371/journal.pone.0228678	Removed by title and abstract screening
A. A. Ewunetie, A. M. Munea, B. T. Meselu, M. M. Simeneh and B. T. Meteku	2018	DELAY on first antenatal care visit and its associated factors among pregnant women in public health facilities of Debre Markos town, North West Ethiopia	10.1186/s12884-018-1748-7	Removed by title and abstract screening
A. A. Francisco, S. M. J. V. de Oliveira, F. M. B. da Silva, D. Bick and M. L. G. Riesco	2011	Women's experiences of perineal pain during the immediate postnatal period: A cross-sectional study in Brazil		Removed by title and abstract screening
A. A. Gelagay, A. G. Worku, D. T. Bashah, N. B. Tebeje, M. H. Gebrie, H. Y. Yeshita, E. A. Cherkose, B. A. Ayana, A. M. Lakew, D. B. Asmamaw, W. D. Negash, T. B. Belachew, E. A. Fentie and D. A. Bitew	2023	Factors affecting birth interval among mothers in Dabat district, Amhara Regional state, Northwest Ethiopia: A community-based cross-sectional study, 2022	10.1016/j.heliyon.2023.e17046	Removed by title and abstract screening
A. A. Gele, K. S. Pettersen, L. E. Torheim and B. Kumar	2016	Health literacy: the missing link in improving the health of Somali immigrant women in Oslo	10.1186/s12889-016-3790-6	Removed by title and abstract screening
A. A. Gesese and L. D. Khot	2023	Determinants of acute malnutrition among 6-59 months old children in public hospitals in Gambella town, Southwest Ethiopia: unmatched case-control study	10.3389/fnut.2023.1212504	Removed by title and abstract screening
A. A. Gesese, Y. G. Desta and E. Z. Behire	2022	Behavioral and psychosocial factors of quality of life among adult people living with HIV on Highly Active Antiretroviral Therapy, in public hospitals of Southwest Ethiopia	10.1371/journal.pgph.0000822	Removed by title and abstract screening
A. A. Getu, S. A. Getie, G. B. Gela, E. A. Maseresha, B. E. Feleke and A. M. Muna	2020	Non-pharmacological labor pain management and associated factor among skilled birth attendants in Amhara Regional State health institutions, Northwest Ethiopia	10.1186/s12978-020-01043-1	Removed by title and abstract screening
A. A. Gwadu and A. S. Tegegne	2022	Determinants of CD4 count and risk for death of HIV infected children under ART	10.1038/s41598-022-10880-y	Removed by title and abstract screening
A. A. Hagos, E. C. Teka and G. Degu	2020	Utilization of Partograph and its associated factors among midwives working in public health institutions, Addis Ababa City Administration,Ethiopia,2017	10.1186/s12884-020-2734-4	Removed by title and abstract screening
A. A. Hussein, T. Laeke and D. Yohannes	2022	Clinical Outcomes and Prognostic Determinants of Surgically Treated Depressed Skull Fracture in Addis Ababa University Neurosurgical Teaching Hospitals: A Prospective Multicenter Observational Study	10.1016/j.wneu.2021.10.089	Removed by title and abstract screening
A. A. Irenso, Y. Dessie, Y. Berhane, N. Assefa, C. R. Canavan and W. W. Fawzi	2020	Prevalence and predictors of adolescent linear growth and stunting across the urban-rural gradient in eastern Ethiopia	10.1111/tmi.13341	Removed by title and abstract screening
A. A. Joho, S. M. Kibusi and I. Mwampagatwa	2020	Predictors of Helping Babies Breathe knowledge and skills among nurses in primary health settings in Dodoma region, Tanzania	10.1186/s12884-020-2782-9	Removed by title and abstract screening
A. A. Kebede Kassaw, T. Melese Yilma, Y. Sebastian, A. Yeneneh Birhanu, M. Sharew Melaku and S. Surur Jemal	2023	Spatial distribution and machine learning prediction of sexually transmitted infections and associated factors among sexually active men and women in Ethiopia, evidence from EDHS 2016	10.1186/s12879-023-07987-6	Removed by title and abstract screening
A. A. Kebede, B. T. Taye and K. Y. Wondie	2022	Factors associated with comprehensive knowledge of antenatal care and attitude towards its uptake among women delivered at home in rural Sehala Seyemit district, northern Ethiopia: A community-based cross-sectional study	10.1371/journal.pone.0276125	Removed by title and abstract screening
A. A. Kebede, M. B. Aklil, D. N. Gessesse, N. T. Tsega, W. Z. Temesgan, M. Y. Abegaz, T. A. Anteneh, N. S. Tibebu, H. N. Alemu, T. T. Haile, A. T. Seyoum, A. E. Tiguh, A. E. Yismaw, G. Nenko, K. Y. Wondie, B. T. Taye and M. S. Mihret	2022	Nearly Half of Women Have Experienced Intimate Partner Violence During Pregnancy in Northwest Ethiopia, 2021; The Role of Social Support and Decision-Making Power	10.3389/fpubh.2022.904792	Removed by title and abstract screening
A. A. Kidie, A. M. Lakew and T. Ayele	2021	Frequency of Diabetic Ketoacidosis and Its Determinants Among Pediatric Diabetes Mellitus Patients in Northwest Ethiopia	10.2147/dmso.s326537	Removed by title and abstract screening
A. A. Kidie, B. G. Ayal, T. Ayele, E. A. Fentie and A. M. Lakew	2022	Poor glycemic control and associated factors among pediatric diabetes mellitus patients in northwest Ethiopia, 2020: facility-based cross sectional retrospective study design	10.1038/s41598-022-19909-8	Removed by title and abstract screening
A. A. Kidie, S. B. Aychiluhm, B. G. Ayal, T. K. Kodo, E. A. Fentie, S. A. Masresha and A. T. Boye	2024	Women's desire to limit child-bearing and its associated factors in rural Ethiopia: A multilevel analysis	10.1016/j.heliyon.2024.e25372	Removed by title and abstract screening
A. A. Kirichuk, A. A. Skalny, A. I. Rusakov, A. A. Tinkov and A. V. Skalny	2020	Arsenic, cadmium, mercury, and lead levels in hair and urine in first-year RUDN University students of different geographic origins	10.1007/s11356-020-09683-3	Removed by title and abstract screening
A. A. Kirichuk, A. V. Skalny, A. Y. Chizhov, A. G. Tskhovrebov, D. Schaumlöffel and A. S. Kritchenkov	2023	Characteristic features of toxic metal content in hair samples of foreign students at RUDN University from different geographic regions	10.1016/j.jtemb.2023.127303	Removed by title and abstract screening
A. A. Koni, B. A. Suwan, M. A. Nazzal, A. Sleem, A. Daifallah, M. H. Allah, R. Y. Odeh and S. H. Zyoud	2023	Adherence to oral anticancer hormonal therapy in breast cancer patients and its relationship with treatment satisfaction: an important insight from a developing country	10.1186/s12905-023-02276-5	Removed by title and abstract screening
A. A. Kureba, W. Gudu, A. Mersha, E. Jemal and A. A. Abdosh	2023	Perinatal Outcome of Pregnant Women with RhD Sensitization: A Five-Year Cross-Sectional Study at a Tertiary Care Hospital in Ethiopia	10.2147/ijwh.s402373	Removed by title and abstract screening
A. A. Limaso, M. H. Dangisso and D. T. Hibstu	2020	Neonatal survival and determinants of mortality in Aroresa district, Southern Ethiopia: a prospective cohort study	10.1186/s12887-019-1907-7	Removed by title and abstract screening
A. A. Madar, H. M. Meltzer, E. Heen and H. E. Meyer	2018	Iodine Status among Somali Immigrants in Norway	10.3390/nu10030305	Removed by title and abstract screening
A. A. Mbonde, L. Mbatidde, B. M. Demaerschalk, A. A. Aden, N. Zhang, R. Butterfield, R. Muhindo, A. Kayanja and C. B. O'Carroll	2022	HIV Infection Is an Independent Predictor of Mortality Among Adults with Reduced Level of Consciousness in Uganda	10.4269/ajtmh.21-0813	Removed by title and abstract screening
A. A. Minja, E. Larson, Z. Aloyce, R. Araya, A. Kaale, S. F. Kaaya, J. Kamala, M. N. Kasmani, A. Komba, A. Mwimba, F. Ngakongwa, H. Siril, M. C. Smith Fawzi, M. Somba, C. R. Sudfeld and C. J. Figge	2022	Burden of HIV-related stigma and associated factors among women living with depression accessing PMTCT services in Dar es Salaam, Tanzania	10.1080/09540121.2022.2050174	Removed by title and abstract screening
A. A. Mitiku, A. L. Dimore and S. B. Mogas	2020	Determinants of Home Delivery among Mothers in Abobo District, Gambella Region, Ethiopia: A Case Control Study	10.1155/2020/8856576	Removed by title and abstract screening
A. A. Mitkie, F. B. Bekele and A. T. Debiso	2021	Predictors of adverse drug reaction among adult HIV-infected patients on antiretroviral therapy in government hospitals of Kaffa Zone, Ethiopia; November 2018: a retrospective cohort	10.11604/pamj.2021.38.181.19915	Removed by title and abstract screening
A. A. Mitku, T. Zewotir, D. North, P. Jeena and R. N. Naidoo	2020	Modeling Differential Effects of Maternal Dietary Patterns across Severity Levels of Preterm Birth Using a Partial Proportional Odds Model	10.1038/s41598-020-62447-4	Removed by title and abstract screening
A. A. Mitku, Z. G. Dessie, E. K. Muluneh and D. L. Workie	2016	Prevalence and associated factors of TB/HIV co-infection among HIV Infected patients in Amhara region, Ethiopia	10.4314/ahs.v16i2.29	Removed by title and abstract screening
A. A. O. Arach, N. Nakasujja, J. Rujumba, D. Mukunya, B. Odongkara, M. W. Musaba, A. Napyo, J. K. Tumwine, V. Nankabirwa, G. Ndeezi and J. Kiguli	2023	Cultural beliefs and practices on perinatal death: a qualitative study among the Lango community in Northern Uganda	10.1186/s12884-023-05550-4	Removed by title and abstract screening
A. A. Staneva, A. Morawska, F. Bogossian and A. Wittkowski	2018	Maternal psychological distress during pregnancy does not increase the risk for adverse birth outcomes		Removed by title and abstract screening
A. Adugna and D. Ado	2023	Determinants of Jaundice Among Neonates Admitted to Neonatal Intensive Care Unit of Mizan Tepi University Teaching Hospital, Southwest Ethiopia, 2021: Unmatched Case Control Study	10.1177/2333794x231218193	Removed by title and abstract screening
A. Aemro, A. Jember and D. Z. Anlay	2020	Incidence and predictors of tuberculosis occurrence among adults on antiretroviral therapy at Debre Markos referral hospital, Northwest Ethiopia: retrospective follow-up study	10.1186/s12879-020-04959-y	Removed by title and abstract screening
A. Aemro, M. Wassie and B. Chekol	2021	Incidence and predictors of mortality within the first year of antiretroviral therapy initiation at Debre-Markos Referral Hospital, Northwest Ethiopia: A retrospective follow up study	10.1371/journal.pone.0251648	Removed by title and abstract screening
A. Aemro, N. S. Amare, B. Shetie, B. Chekol and M. Wassie	2021	Determinants of COVID-19 vaccine hesitancy among health care workers in Amhara region referral hospitals, Northwest Ethiopia: a cross-sectional study	10.1017/s0950268821002259	Removed by title and abstract screening
A. Afework, A. Tamene, A. Tafa, A. Tesfaye and S. Gemede	2023	The Prevalence of Occupational Accidents and the Associated Factors Among Janitorial Staff at a University Teaching Hospital in South Ethiopia	10.2147/rmhp.s425313	Removed by title and abstract screening
A. Agaro, H. E. Hareru, T. Muche, W. T. D. Sisay, Z. Ashuro, B. Negassa, M. T. Legesse, A. W. Kaso, W. Alemu, A. Alemayehu Gube, M. B. Aregu and N. E. Soboksa	2022	Predictors of Hand-Washing Practices at Critical Times Among Mothers of Under-5 Years Old Children in Rural Setting of Gedeo Zone, Southern Ethiopia	10.1177/11786302221120784	Removed by title and abstract screening
A. Agegn Gwadu, M. Abebe Tegegne, K. Belay Mihretu and A. S. Tegegne	2023	Predictors of Viral Load Status Over Time Among HIV Infected Adults Under HAART in Zewditu Memorial Hospital, Ethiopia: A Retrospective Study	10.2147/hiv.s396030	Removed by title and abstract screening
A. Aggarwal, S. Phatak, P. Srivastava, A. Lawrence, V. Agarwal and R. Misra	2018	Outcomes in juvenile onset lupus: single center cohort from a developing country	10.1177/0961203318791046	Removed by title and abstract screening
A. Agiresaasi, G. Nassanga, G. W. Maina, J. Kiguli, E. Nabiwemba and N. M. Tumwesigye	2021	Various forms of alcohol use and their predictors among pregnant women in post conflict northern Uganda: a cross sectional study	10.1186/s13011-020-00337-8	Removed by title and abstract screening
A. Ahmed and A. Mohammed	2022	Anemia and its associated factor among adolescent school girls in GODEY and DEGEHABUR council Somali region, eastern Ethiopia	10.1186/s40795-022-00548-1	Removed by title and abstract screening
A. Ahmed, D. Mekonnen, A. M. Shiferaw, F. Belayneh and M. K. Yenit	2018	Incidence and determinants of tuberculosis infection among adult patients with HIV attending HIV care in north-east Ethiopia: a retrospective cohort study	10.1136/bmjopen-2017-016961	Removed by title and abstract screening
A. Akilimali, S. Banga, M. O. Oduoye, C. Biamba, A. Munyangi, E. Byiringiro, B. Fabien, M. G. Laroche and W. Masirika	2022	Malnutrition among under-five children in Democratic Republic of the Congo: A plague of the health system	10.1016/j.amsu.2022.104260	Removed by title and abstract screening
A. Alaiad, M. Alsharo and Y. Alnsour	2019	The Determinants of M-Health Adoption in Developing Countries: An Empirical Investigation	10.1055/s-0039-1697906	Removed by title and abstract screening
A. Alassaf, R. Odeh, L. Gharaibeh, S. Ibrahim and K. Ajlouni	2019	Impact of Socioeconomic Characteristics on Metabolic Control in Children with Type 1 Diabetes in a Developing Country	10.4274/jcrpe.galenos.2019.2019.0014	Removed by title and abstract screening
A. Alebel, D. Demant, P. M. Petrucka and D. Sibbritt	2022	Weight change after antiretroviral therapy initiation among adults living with HIV in Northwest Ethiopia: a longitudinal data analysis	10.1136/bmjopen-2021-055266	Removed by title and abstract screening
A. Alebel, D. Sibbritt, P. Petrucka and D. Demant	2023	Association Between Body Mass Index Variation and Early Mortality Among 834 Ethiopian Adults Living with HIV on ART: A Joint Modelling Approach	10.1007/s40121-022-00726-5	Removed by title and abstract screening
A. Alebel, E. H. Engeda, M. M. Kelkay, P. Petrucka, G. D. Kibret, F. Wagnew, G. Asmare, Z. W. Bitew, D. B. Ketema, G. Gedif, B. Temesgen, Y. T. Hibstie, M. W. Melkamu and S. Eshetie	2020	Mortality rate among HIV-positive children on ART in Northwest Ethiopia: a historical cohort study	10.1186/s12889-020-09418-6	Removed by title and abstract screening
A. Alebel, F. Wagnew, C. Tesema, G. D. Kibret, P. Petrucka and S. Eshite	2018	Effects of undernutrition on survival of human immunodeficiency virus positive children on antiretroviral therapy	10.1186/s13052-018-0472-2	Removed by title and abstract screening
A. Alebel, F. Wagnew, P. Petrucka, C. Tesema, N. A. Moges, D. B. Ketema, L. Yismaw, M. W. Melkamu, Y. T. Hibstie, B. Temesgen, Z. W. Bitew, A. A. Tadesse and G. D. Kibret	2020	Neonatal mortality in the neonatal intensive care unit of Debre Markos referral hospital, Northwest Ethiopia: a prospective cohort study	10.1186/s12887-020-1963-z	Removed by title and abstract screening
A. Alem, C. K. Edae, E. Kelta Wabalo, A. Abera Tareke, A. Ayalew Bedanie, W. Reta, M. Bariso, G. Bekele and B. Zawdie	2021	Factors influencing the occurrence of electrolyte disorders in cancer patients	10.1177/20503121211052861	Removed by title and abstract screening
A. Alemayehu	2023	Biology and epidemiology of Plasmodium falciparum and Plasmodium vivax gametocyte carriage: Implication for malaria control and elimination	10.1016/j.parepi.2023.e00295	Removed by title and abstract screening
A. Alemayehu and W. Godana	2015	Knowledge and Practice of Clinicians regarding Syndromic Management of Sexually Transmitted Infections in Public Health Facilities of Gamo Gofa Zone, South Ethiopia	10.1155/2015/310409	Removed by title and abstract screening
A. Alemayehu, A. Demissie, M. Yusuf, A. Gemechu Lencha and L. Oljira	2022	Covid-19 Vaccine Acceptance and Determinant Factors among General Public in East Africa: A Systematic Review and Meta-Analysis	10.1177/23333928221106269	Removed by title and abstract screening
A. Alemayehu, L. Gedefaw, T. Yemane and Y. Asres	2016	Prevalence, Severity, and Determinant Factors of Anemia among Pregnant Women in South Sudanese Refugees, Pugnido, Western Ethiopia	10.1155/2016/9817358	Removed by title and abstract screening
A. Alemayehu, M. Alemayehu, A. Arba, H. Abebe, A. Goa, K. Paulos and M. S. Obsa	2020	Predictors of Neonatal Sepsis in Hospitals at Wolaita Sodo Town, Southern Ethiopia: Institution-Based Unmatched Case-Control Study, 2019	10.1155/2020/3709672	Removed by title and abstract screening
A. Alemayehu, M. Yusuf, A. Demissie and Y. Abdullahi	2022	Determinants of COVID-19 vaccine uptake and barriers to being vaccinated among first-round eligibles for COVID-19 vaccination in Eastern Ethiopia: A community based cross-sectional study	10.1177/20503121221077585	Removed by title and abstract screening
A. Alemayehu, M. Yusuf, A. Demissie, Y. Abdullahi, L. Oljira and N. Assefa	2023	Determinants of WHO recommended COVID-19 prevention measures among pregnant women attending antenatal care during the third wave of COVID-19 in eastern Ethiopia, 2021	10.1371/journal.pone.0284643	Removed by title and abstract screening
A. Alemu, A. Yesuf, B. Zerihun, M. Getu, T. Worku and Z. W. Bitew	2020	Incidence and determinants of tuberculosis among HIV-positive individuals in Addis Ababa, Ethiopia: A retrospective cohort study	10.1016/j.ijid.2020.02.053	Removed by title and abstract screening
A. Alemu, A. Yesuf, E. Gebrehanna, B. Zerihun, M. Getu, T. Worku and Z. W. Bitew	2020	Incidence and predictors of extrapulmonary tuberculosis among people living with Human Immunodeficiency Virus in Addis Ababa, Ethiopia: A retrospective cohort study	10.1371/journal.pone.0232426	Removed by title and abstract screening
A. Alemu, E. Yadeta, A. Deressa, A. Debella, A. Birhanu, H. Heluf, A. Mohammed, F. Ahmed, A. Beyene, T. Getachew and A. Eyeberu	2023	Survival Status and Predictors of Mortality Among Women with Uterine Rupture at Public Hospitals of Eastern Ethiopia. Semi-Parametric Survival Analysis	10.2147/ijwh.s402885	Removed by title and abstract screening
A. Alemu, M. Meskele, T. D. Darebo, T. Beyene Handiso, A. Abebe and K. Paulos	2022	Perceived HIV Stigma and Associated Factors Among Adult ART Patients in Wolaita Zone, Southern Ethiopia	10.2147/hiv.s372738	Removed by title and abstract screening
A. Alemu, S. Girma and S. H. Mariam	2023	An Arsenal of Multiple Antimicrobial Resistance, Toxins, and Virulence Factors in Gram-Negative Bacterial Isolates from Food - A Formidable Combination!	10.2147/idr.s391072	Removed by title and abstract screening
A. Alemu, W. Molla, K. Yinges and M. S. Mihret	2022	Determinants of HIV infection among children born to HIV positive mothers on prevention of mother to child transmission program at referral hospitals in west Amhara, Ethiopia; case control study	10.1186/s13052-022-01220-x	Removed by title and abstract screening
A. Alemu, W. Molla, K. Yinges and M. S. Mihret	2022	Correction to: Determinants of HIV infection among children born to HIV positive mothers on prevention of mother to child transmission program at referral hospitals in West Amhara, Ethiopia; case control study	10.1186/s13052-022-01230-9	Removed by title and abstract screening
A. Alemu, Z. W. Bitew and T. Worku	2020	Poor treatment outcome and its predictors among drug-resistant tuberculosis patients in Ethiopia: A systematic review and meta-analysis	10.1016/j.ijid.2020.05.087	Removed by title and abstract screening
A. Alemu, Z. W. Bitew, G. Diriba and B. Gumi	2022	Risk factors associated with drug-resistant tuberculosis in Ethiopia: A systematic review and meta-analysis	10.1111/tbed.14378	Removed by title and abstract screening
A. Alemu, Z. W. Bitew, G. Diriba, E. Gashu, G. Seid, K. Eshetu, A. Kebede and B. Gumi	2023	Incidence and predictors of acquired resistance to second-line antituberculosis drugs during the course of multi-drug resistant tuberculosis treatment: protocol for a systematic review and meta-analysis	10.1136/bmjopen-2022-070143	Removed by title and abstract screening
A. Alemu, Z. W. Bitew, T. Worku, D. F. Gamtesa and A. Alebel	2021	Predictors of mortality in patients with drug-resistant tuberculosis: A systematic review and meta-analysis	10.1371/journal.pone.0253848	Removed by title and abstract screening
A. Alenko, S. Dejene and S. Girma	2020	Sociodemographic and Obstetric Determinants of Antenatal Depression in Jimma Medical Center, Southwest Ethiopia: Facility Based Case-Control Study	10.2147/ijwh.s252385	Removed by title and abstract screening
A. Alenko, S. Girma, M. Abera and A. Workicho	2020	Children emotional and behavioural problems and its association with maternal depression in Jimma town, southwest Ethiopia	10.1136/gpsych-2020-100211	Removed by title and abstract screening
A. Ali, S. Orion, T. Tesfaye and J. A. Zambriski	2016	The prevalence of lameness and associated risk factors in cart mules in Bahir Dar, Ethiopia	10.1007/s11250-016-1121-7	Removed by title and abstract screening
A. Alibhai, W. Kipp, L. D. Saunders, T. Rubaale, J. Mill and J. Konde-Lule	2017	Relationship between characteristics of volunteer community health workers and antiretroviral treatment outcomes in a community-based treatment programme in Uganda	10.1080/17441692.2016.1170179	Removed by title and abstract screening
A. Alkaiyat, C. Schaetti, M. Liswi and M. G. Weiss	2014	Condom use and HIV testing among men who have sex with men in Jordan	10.7448/ias.17.1.18573	Removed by title and abstract screening
A. Ally, A. Exavery, J. Charles, L. Kikoyo, R. Mseya, A. Barankena, R. Fovo and A. Temu	2023	Determinants of viral load suppression among orphaned and vulnerable children living with HIV on ART in Tanzania	10.3389/fpubh.2023.1076614	Removed by title and abstract screening
A. Al-Mandhari, M. Marmot, A. Ghaffar, R. Hajjeh, J. Allen, W. Khan and M. El-Adawy	2021	COVID-19 pandemic: a unique opportunity to 'build back fairer' and reduce health inequities in the Eastern Mediterranean Region	10.26719/2021.27.3.217	Removed by title and abstract screening
A. Altaf, M. Khan, S. R. Shah, K. Fatima, S. A. Tunio, M. Hussain, M. A. Khan, M. A. Shaikh and M. H. Arshad	2015	Sociodemographic Pattern of Depression in Urban Settlement of Karachi, Pakistan	10.7860/jcdr/2015/12611.6093	Removed by title and abstract screening
A. Alzoubi, E. M. Nasor, E. M. O. Suliman, N. AlQaderi, S. H. I. AbbasTanira, S. A. H. Abdi, S. Mustafa and K. Kheirallah	2023	A Comparative Piloting of Determinants of Self-Medication Among University Students in the MENA Region; UAE and Jordan as an Example	10.2147/ppa.s405279	Removed by title and abstract screening
A. Amanu, Z. Birhanu and A. Godesso	2023	Sexual and reproductive health literacy among young people in Sub-Saharan Africa: evidence synthesis and implications	10.1080/16549716.2023.2279841	Removed by title and abstract screening
A. Amare	2021	Seizure in HIV-infected patients: clinical presentation, cause and treatment outcome in Ethiopia-a retrospective study	10.1186/s12879-021-06497-7	Removed by title and abstract screening
A. Ambelu, S. Mekonen, M. Koch, T. Addis, P. Boets, G. Everaert and P. Goethals	2014	The application of predictive modelling for determining bio-environmental factors affecting the distribution of blackflies (Diptera: Simuliidae) in the Gilgel Gibe watershed in Southwest Ethiopia	10.1371/journal.pone.0112221	Removed by title and abstract screening
A. Ambelu, Z. Birhanu, Y. Yitayih, Y. Kebede, M. Mecha, J. Abafita, A. Belay and D. Fufa	2021	Psychological distress during the COVID-19 pandemic in Ethiopia: an online cross-sectional study to identify the need for equal attention of intervention	10.1186/s12991-021-00344-4	Removed by title and abstract screening
A. Amenu, A. Aynalem, Y. A. Borie, W. Jemebere, E. Molla, B. Samuel, E. Israel, T. Yeheyis, D. G. Assefa and M. Gebrie	2023	Determinants of unmet physical and psychological supportive care needs among adult cancer patients in Southern Ethiopia	10.1136/spcare-2023-004606	Removed by title and abstract screening
A. Amir, K. J. Saulters, R. Muhindo and C. C. Moore	2017	Outcomes of patients with severe infection in Uganda according to adherence to the World Health Organization's Integrated Management of Adolescent and Adult Illness fluid resuscitation guidelines	10.1016/j.jcrc.2017.04.042	Removed by title and abstract screening
A. Amir, K. J. Saulters, S. Olum, K. Pitts, A. Parsons, C. Churchill, K. Taseera, R. Muhindo and C. C. Moore	2016	Outcomes of patients with severe sepsis after the first 6 hours of resuscitation at a regional referral hospital in Uganda	10.1016/j.jcrc.2016.01.023	Removed by title and abstract screening
A. Amiri	2020	Role of nurses and midwives in improving patient safety during childbirth: Evidence from obstetric trauma in OECD countries		Removed by title and abstract screening
A. Amsalu, M. Worku, E. Tadesse and T. Shimelis	2016	The exposure rate to hepatitis B and C viruses among medical waste handlers in three government hospitals, southern Ethiopia	10.4178/epih/e2016001	Removed by title and abstract screening
A. Anato	2022	Predictors of wasting among children under-five years in largely food insecure area of north Wollo, Ethiopia: a cross-sectional study	10.1017/jns.2022.8	Removed by title and abstract screening
A. Anato	2022	Severe acute malnutrition and associated factors among children under-five years: A community based-cross sectional study in Ethiopia	10.1016/j.heliyon.2022.e10791	Removed by title and abstract screening
A. Andargie and S. Zewdie	2023	Covid-19 vaccine uptake and associated factors among health science University students in northeastern Ethiopia, a cross-sectional study	10.1080/21645515.2023.2208016	Removed by title and abstract screening
A. Andrada, S. Herrera, U. Inyang, A. B. Mohammed, P. Uhomoibhi and Y. Yé	2019	A subnational profiling analysis reveals regional differences as the main predictor of ITN ownership and use in Nigeria	10.1186/s12936-019-2816-9	Removed by title and abstract screening
A. Andualem, A. Edmealem, B. Tegegne, L. Tilahun and Y. Damtie	2020	Timely Initiation of Complementary Feeding and Associated Factors among Mothers of Children Aged 6-24 Months in Dessie Referral Hospital, Northeast Ethiopia, 2019	10.1155/2020/6756202	Removed by title and abstract screening
A. Andualem, H. Gelaye and Y. Damtie	2020	Adherence to Lifestyle Modifications and Associated Factors Among Adult Hypertensive Patients Attending Chronic Follow-Up Units of Dessie Referral Hospital, North East Ethiopia, 2020	10.2147/ibpc.s275575	Removed by title and abstract screening
A. Annalingam, H. Damayanthi, R. Jayawardena and P. Ranasinghe	2014	Determinants of the citation rate of medical research publications from a developing country	10.1186/2193-1801-3-140	Removed by title and abstract screening
A. Areja, D. Yohannes and M. Yohannis	2017	Determinants of appropriate complementary feeding practice among mothers having children 6-23 months of age in rural Damot sore district, Southern Ethiopia; a community based cross sectional study	10.1186/s40795-017-0202-y	Removed by title and abstract screening
A. Argaw, G. Hanley-Cook, N. De Cock, P. Kolsteren, L. Huybregts and C. Lachat	2019	Drivers of Under-Five Stunting Trend in 14 Low- and Middle-Income Countries since the Turn of the Millennium: A Multilevel Pooled Analysis of 50 Demographic and Health Surveys	10.3390/nu11102485	Removed by title and abstract screening
A. Aschale, D. Fufa, T. Kekeba and Z. Birhanu	2021	Intention to voluntary blood donation among private higher education students, Jimma town, Oromia, Ethiopia: Application of the theory of planned behaviour	10.1371/journal.pone.0247040	Removed by title and abstract screening
A. Aschalew, R. A. Kebed, T. G. Demie and A. Y. Weldetsadik	2022	Assessment of level of asthma control and related factors in children attending pediatric respiratory clinics in Addis Ababa, Ethiopia	10.1186/s12890-022-01865-8	Removed by title and abstract screening
A. Asefa, Q. Qanche, Z. Asaye and L. Abebe	2020	Determinants of Delayed Treatment-Seeking for Childhood Diarrheal Diseases in Southwest Ethiopia: A Case-Control Study	10.2147/phmt.s257804	Removed by title and abstract screening
A. Asefa, S. Gebremedhin, T. Messele, Y. Letamo, E. Shibru, A. Alano, A. Morgan and M. Kermode	2019	Mismatch between antenatal care attendance and institutional delivery in south Ethiopia: A multilevel analysis	10.1136/bmjopen-2018-024783	Removed by title and abstract screening
A. Asefa, Z. Asaye, A. Girma and D. Hiko	2019	Predictors of Clinical and Immunological Failure Among Patients on First-Line Antiretroviral Therapy (ART) in Southwest Ethiopia	10.2147/hiv.s234113	Removed by title and abstract screening
A. Asfaw, B. Etana, B. Mulatu and Z. K. Babure	2023	Household heads satisfaction and associated factors on community-based health insurance scheme in Gudeya Bila District, Oromia, Ethiopia	10.1177/22799036231181181	Removed by title and abstract screening
A. Asfaw, D. Ali, T. Eticha, A. Alemayehu, M. Alemayehu and F. Kindeya	2015	CD4 cell count trends after commencement of antiretroviral therapy among HIV-infected patients in Tigray, Northern Ethiopia: a retrospective cross-sectional study	10.1371/journal.pone.0122583	Removed by title and abstract screening
A. Asfaw, M. Behailu, A. Oumer, T. Gebremariam and K. Asefa	2023	Factors associated with recent iodine intake level among household food handlers in Southwest Ethiopia: a cross-sectional study	10.1186/s12905-023-02516-8	Removed by title and abstract screening
A. Ashmawi, H. Hosny, A. Abdelalim, E. Bianchi and E. Beghi	2016	The long-term prognosis of newly diagnosed epilepsy in Egypt: A retrospective cohort study from an epilepsy center in Greater Cairo	10.1016/j.seizure.2016.07.016	Removed by title and abstract screening
A. Ashore, D. Erkalo and R. Prakash	2022	Dual contraceptives and associated predictors in HIV positive women: a case-control study	10.1186/s12978-022-01475-x	Removed by title and abstract screening
A. Asres, D. Jerene and W. Deressa	2019	Delays to anti-tuberculosis treatment intiation among cases on directly observed treatment short course in districts of southwestern Ethiopia: a cross sectional study	10.1186/s12879-019-4089-x	Removed by title and abstract screening
A. Asres, D. Jerene and W. Deressa	2018	Delays to treatment initiation is associated with tuberculosis treatment outcomes among patients on directly observed treatment short course in Southwest Ethiopia: a follow-up study	10.1186/s12890-018-0628-2	Removed by title and abstract screening
A. Asres, D. Jerene and W. Deressa	2018	Pre- and post-diagnosis costs of tuberculosis to patients on Directly Observed Treatment Short course in districts of southwestern Ethiopia: a longitudinal study	10.1186/s41043-018-0146-0	Removed by title and abstract screening
A. Asres, D. Jerene and W. Deressa	2016	Tuberculosis treatment outcomes of six and eight month treatment regimens in districts of Southwestern Ethiopia: a comparative cross-sectional study	10.1186/s12879-016-1917-0	Removed by title and abstract screening
A. Asresie, E. Admassu and T. Setegn	2016	Determinants of pelvic organ prolapse among gynecologic patients in Bahir Dar, North West Ethiopia: a case-control study	10.2147/ijwh.s122459	Removed by title and abstract screening
A. Assefa and N. Shifera	2022	Undiagnosed Diabetes Mellitus and Its Predictors Among Socially Marginalized Menja Communities in Southwest Ethiopia	10.3389/fpubh.2022.861627	Removed by title and abstract screening
A. Assefa, A. A. Abiye, T. A. Tadesse and M. Woldu	2023	Prevalence and Factors Associated with Dyslipidemia Among People Living with HIV/AIDS on Follow-Up Care at a Tertiary Care Hospital in Ethiopia: A Cross-Sectional Study	10.2147/dhps.s395037	Removed by title and abstract screening
A. Assefa, B. Gelaw, G. Getnet and G. Yitayew	2014	The effect of incident tuberculosis on immunological response of HIV patients on highly active anti-retroviral therapy at the university of Gondar hospital, northwest Ethiopia: a retrospective follow-up study	10.1186/1471-2334-14-468	Removed by title and abstract screening
A. Assefa, F. Abunna, W. Biset and S. Leta	2018	Assessment of post-harvest fish losses in two selected lakes of Amhara Region, Northern Ethiopia	10.1016/j.heliyon.2018.e00949	Removed by title and abstract screening
A. Assen, F. Molla, A. Wondimu, S. Abrha, W. Melkam, E. Tadesse, Z. Yilma, T. Eticha, H. Abrha and B. D. Workneh	2016	Late presentation for diagnosis of HIV infection among HIV positive patients in South Tigray Zone, Ethiopia	10.1186/s12889-016-3263-y	Removed by title and abstract screening
A. Astatkie	2020	Dynamics of stunting from childhood to youthhood in Ethiopia: Evidence from the Young Lives panel data	10.1371/journal.pone.0229011	Removed by title and abstract screening
A. Astatkie, G. Mamo, T. Bekele, A. Adish, S. Wuehler, J. Busch-Hallen and S. Gebremedhin	2022	Chlorhexidine cord care after a national scale-up as a newborn survival strategy: A survey in four regions of Ethiopia	10.1371/journal.pone.0271558	Removed by title and abstract screening
A. Atafu and S. Kwon	2018	Adverse selection and supply-side factors in the enrollment in community-based health insurance in Northwest Ethiopia: A mixed methodology	10.1002/hpm.2546	Removed by title and abstract screening
A. Atnaf, A. A. Shiferaw, W. Tamir, Y. Akelew, M. Toru, D. Tarekegn, B. Bewket and A. Reta	2022	Hematological Profiles and Clinical Outcome of COVID-19 Among Patients Admitted at Debre Markos Isolation and Treatment Center, 2020: A Prospective Cohort Study	10.2147/jbm.s380539	Removed by title and abstract screening
A. Atnafu and A. Tariku	2020	Perceived Quality of Healthcare and Availability of Supplies Determine Household-Level Willingness to Join a Community-Based Health Insurance Scheme in Amhara Region, Ethiopia	10.2147/ceor.s279529	Removed by title and abstract screening
A. Atnafu, A. Kebede, B. Misganaw, D. F. Teshome, G. A. Biks, G. D. Demissie, H. F. Wolde, K. A. Gelaye, M. Yitayal, T. A. Ayele, T. Azale, T. Derso, T. Gebremedhin and E. Dellie	2020	Determinants of the Continuum of Maternal Healthcare Services in Northwest Ethiopia: Findings from the Primary Health Care Project	10.1155/2020/4318197	Removed by title and abstract screening
A. Atnafu, G. Andargie, M. Yitayal, T. A. Ayele, K. Alemu, G. D. Demissie, H. F. Wolde, E. Dellie, T. Azale, B. M. Geremew, A. Kebede, D. F. Teshome, T. Gebremedhin and T. Derso	2020	Prevalence and determinants of incomplete or not at all vaccination among children aged 12-36 months in Dabat and Gondar districts, northwest of Ethiopia: findings from the primary health care project	10.1136/bmjopen-2020-041163	Removed by title and abstract screening
A. Atnafu, M. M. Sisay, G. D. Demissie and Z. T. Tessema	2020	Geographical disparities and determinants of childhood diarrheal illness in Ethiopia: further analysis of 2016 Ethiopian Demographic and Health Survey	10.1186/s41182-020-00252-5	Removed by title and abstract screening
A. Auguste, S. Gathere, P. S. Pinheiro, C. Adebamowo, A. Akintola, K. Alleyne-Mike, S. G. Anderson, K. Ashing, F. K. Awittor, B. Awuah, B. Bhakkan, J. Deloumeaux, M. du Plessis, I. A. Ekanem, U. Ekanem, E. Ezeome, N. Felix, A. K. Gachii, S. Gaete, T. Gibson, R. Hage, S. Harrison, F. Igbinoba, K. Iseh, E. Kiptanui, A. Korir, H. D. Lawson-Myers, A. Llanos, D. Luce, D. McNaughton, M. Odutola, A. Omo…	2021	Heterogeneity in head and neck cancer incidence among black populations from Africa, the Caribbean and the USA: Analysis of cancer registry data by the AC3	10.1016/j.canep.2021.102053	Removed by title and abstract screening
A. Awad, N. Osman and S. Altayib	2017	Medication adherence among cardiac patients in Khartoum State, Sudan: a cross-sectional study	10.5830/cvja-2017-016	Removed by title and abstract screening
A. Awoke, M. Ayana and T. Gualu	2018	Determinants of severe acute malnutrition among under five children in rural Enebsie Sarmidr District, East Gojjam Zone, North West Ethiopia, 2016	10.1186/s40795-018-0211-5	Removed by title and abstract screening
A. Ayana, A. Kassie and T. Azale	2021	Intention to use institutional delivery service and its predictors among pregnant women, North West Ethiopia: Using theory of planned behavior	10.1371/journal.pone.0248697	Removed by title and abstract screening
A. Aydiko, T. Gultie, G. Fetene Abebe, T. Ginbeto and G. Gendisha Ukke	2022	Determinants of late-onset neonatal sepsis among neonates admitted to the neonatal intensive care unit of Arba-Minch general hospital, southern Ethiopia	10.1371/journal.pone.0279622	Removed by title and abstract screening
A. Ayele, M. Adane, B. Adane, G. Berihun, M. Gebrehiwot, L. Woretaw, L. Berhanu, G. Atanaw, H. Feleke, M. Moges, E. Tegegne, J. Azanaw and A. Malede	2023	Living in a large family and low daily water consumption substantially expose for human scabies in rural Ethiopia: a matched analysis	10.1186/s41043-023-00471-6	Removed by title and abstract screening
A. Ayele, S. Abera, A. Edin, D. Jara and E. Amaje	2024	Does neonatal resuscitation associated with neonatal death in low-resource settings? A follow-up study	10.1080/14767058.2023.2285234	Removed by title and abstract screening
A. Ayelign and T. Zerfu	2021	Household, dietary and healthcare factors predicting childhood stunting in Ethiopia	10.1016/j.heliyon.2021.e06733	Removed by title and abstract screening
A. Azeez, J. Ndege and R. Mutambayi	2018	Associated factors with unsuccessful tuberculosis treatment outcomes among tuberculosis/HIV coinfected patients with drug-resistant tuberculosis	10.4103/ijmy.ijmy_140_18	Removed by title and abstract screening
A. B. Aneseyee, T. Soromessa, E. Elias and G. L. Feyisa	2021	Allometric equations for selected Acacia species (Vachellia and Senegalia genera) of Ethiopia	10.1186/s13021-021-00196-1	Removed by title and abstract screening
A. B. Awini, D. A. Opoku, N. K. Ayisi-Boateng, J. Osarfo, A. Sulemana, I. K. Yankson, M. Osei-Ampofo, A. N. Zackaria and S. Newton	2023	Prevalence and determinants of occupational injuries among emergency medical technicians in Northern Ghana	10.1371/journal.pone.0284943	Removed by title and abstract screening
A. B. Bade and T. A. Mega	2020	Survival status and its predictors among multi-drug resistance tuberculosis treated patients in Ethiopia: Multicenter observational study	10.1371/journal.pone.0241684	Removed by title and abstract screening
A. B. Bade, T. A. Mega and G. Z. Negera	2021	Malnutrition is Associated with Delayed Sputum Culture Conversion Among Patients Treated for MDR-TB	10.2147/idr.s293461	Removed by title and abstract screening
A. B. Belachew, A. B. Kahsay and Y. G. Abebe	2016	Individual and community-level factors associated with introduction of prelacteal feeding in Ethiopia	10.1186/s13690-016-0117-0	Removed by title and abstract screening
A. B. Belachew, M. B. Abrha, Z. A. Gebrezgi and D. Y. Tekle	2018	Availability and utilization of sanitation facilities in Enderta district, Tigray, Ethiopia	10.15167/2421-4248/jpmh2018.59.3.826	Removed by title and abstract screening
A. B. Chitayat, S. A. Wich, M. Lewis, F. A. Stewart and A. K. Piel	2021	Ecological correlates of chimpanzee (Pan troglodytes schweinfurthii) density in Mahale Mountains National Park, Tanzania	10.1371/journal.pone.0246628	Removed by title and abstract screening
A. B. Comfort, C. C. Harper, A. C. Tsai, J. Moody, J. M. Perkins, J. R. Rasolofomana, C. Alperin, A. N. Ranjalahy, R. Heriniaina and P. J. Krezanoski	2021	Social and provider networks and women's contraceptive use: Evidence from Madagascar	10.1016/j.contraception.2021.04.013	Removed by title and abstract screening
A. B. Dagnew and T. Tewabe	2021	Pain Management Knowledge of Nurses Working in Northwest Amhara Referral Hospitals in Ethiopia During 2018	10.1016/j.curtheres.2021.100626	Removed by title and abstract screening
A. B. Dagnew, T. Tewabe and R. Murugan	2018	Level of modern health care seeking behaviors among mothers having under five children in Dangila town, north West Ethiopia, 2016: a cross sectional study	10.1186/s13052-018-0503-z	Removed by title and abstract screening
A. B. Dagnew, T. Tewabe, A. Birhie, M. Birehanu, T. Alehegn, A. Simachew and A. Tsegaw	2019	Factors Associated with Compliance with World Health Organization-Recommended Infant-Feeding Practices by Mothers with HIV Infection in Northwest Ethiopia	10.1016/j.curtheres.2019.100568	Removed by title and abstract screening
A. B. Dagnew, T. Tewabe, Y. Miskir, T. Eshetu, W. Kefelegn, K. Zerihun, M. Urgessa and T. Teka	2019	Prevalence of diarrhea and associated factors among under-five children in Bahir Dar city, Northwest Ethiopia, 2016: a cross-sectional study	10.1186/s12879-019-4030-3	Removed by title and abstract screening
A. B. Geremew, A. A. Gelagay and T. Azale	2018	Comprehensive knowledge on cervical cancer, attitude towards its screening and associated factors among women aged 30-49 years in Finote Selam town, northwest Ethiopia	10.1186/s12978-018-0471-1	Removed by title and abstract screening
A. B. Geremew, A. A. Gelagay, H. Y. Yeshita, T. Azale Bisetegn, Y. A. Habitu, S. M. Abebe and E. M. Birru	2022	Youth Risky Sexual Behavior: Prevalence and Socio-Demographic Factors in North-West Ethiopia: A Community-Based Cross-Sectional Study	10.1177/0272684x20976519	Removed by title and abstract screening
A. B. Geremew, A. A. Gelagay, H. Y. Yeshitila, T. Azale, Y. A. Habitu, S. M. Abebe, E. M. Birru and E. A. Fentie	2022	Suicide attempt and its determinants among youth in central, north, and west Gondar zones, northwest Ethiopia: Findings from the youth health project	10.3389/fpsyt.2022.1031402	Removed by title and abstract screening
A. B. Haile, M. B. Haile, A. M. Dagnaw, E. Y. Asefa and M. A. Tizazu	2021	The Engagement Level of Board Members and Associated Health Care Quality in Public Health Centers of Addis Ababa, Ethiopia, 2018	10.2147/rmhp.s310878	Removed by title and abstract screening
A. B. Isaksen, T. Østbye, B. T. Mmbaga and A. K. Daltveit	2015	Alcohol consumption among pregnant women in Northern Tanzania 2000-2010: a registry-based study	10.1186/s12884-015-0630-0	Removed by title and abstract screening
A. B. L. Barra, A. P. Roque-da-Silva, M. E. F. Canziani, J. R. Lugon and J. P. Strogoff-de-Matos	2022	Characteristics and predictors of mortality on haemodialysis in Brazil: a cohort of 5,081 incident patients	10.1186/s12882-022-02705-x	Removed by title and abstract screening
A. B. Labrique, A. C. Palmer, K. Healy, S. Mehra, T. C. Sauer, K. P. West, Jr. and A. Sommer	2015	A novel device for assessing dark adaptation in field settings	10.1186/s12886-015-0062-7	Removed by title and abstract screening
A. B. Mekiso, T. T. Fonkamo, T. E. Wontamo, F. E. Liben, E. A. Turuse, A. M. Watumo, L. A. Woiloro, D. S. Erjino, T. T. Arficho and D. E. Mekengo	2022	Prevalence of Cigarette Smoking and Associated Factors among Residents of Hossana Town, Southern Ethiopia	10.1155/2022/2272281	Removed by title and abstract screening
A. B. Mekuria, D. A. Erku, B. M. Gebresillassie, E. M. Birru, B. Tizazu and A. Ahmedin	2017	Prevalence and associated factors of herbal medicine use among pregnant women on antenatal care follow-up at University of Gondar referral and teaching hospital, Ethiopia: a cross-sectional study	10.1186/s12906-017-1608-4	Removed by title and abstract screening
A. B. Mekuria, E. M. Birru, M. T. Tesfa, M. Geta, Z. D. Kifle and T. Amare	2020	Prevalence and Predictors of Self-Medication Practice Among Teachers' Education Training College Students in Amhara Region, Ethiopia: A Cross-Sectional Study	10.3389/fphar.2020.593764	Removed by title and abstract screening
A. B. Mekuria, S. A. Belachew, H. G. Tegegn, D. S. Ali, A. K. Netere, E. Lemlemu and D. A. Erku	2018	Prevalence and correlates of herbal medicine use among type 2 diabetic patients in Teaching Hospital in Ethiopia: a cross-sectional study	10.1186/s12906-018-2147-3	Removed by title and abstract screening
A. B. Mingude, T. M. Dejene, S. D. Habtegiorgis and F. Sahle	2022	Magnitude and associated factors of respectful maternity care in Tirunesh Beijing Hospital, Addis Ababa, Ethiopia, 2021		Removed by title and abstract screening
A. B. Mingude, W. Gebretsadik, D. Misker and G. G. Woldeamanuel	2020	Determinants of low birth weight among live birth newborns delivered at public hospitals in Gamo Gofa Zone, South Ethiopia: Unmatched case control study	10.1177/2050312120940544	Removed by title and abstract screening
A. Badgeba, M. S. Shimbre, M. A. Gebremichael, B. Bogale, M. Berhanu and H. Abdulkadir	2022	Determinants of Multidrug-Resistant Mycobacterium tuberculosis Infection: A Multicenter Study from Southern Ethiopia	10.2147/idr.s363628	Removed by title and abstract screening
A. Bahiru, W. Molla, L. Yizengaw, S. A. Mekonnen and W. T. Jemberu	2022	Knowledge, attitude and practice related to rabies among residents of Amhara region, Ethiopia	10.1016/j.heliyon.2022.e11366	Removed by title and abstract screening
A. Banke-Thomas, O. Banke-Thomas, M. Kivuvani and C. A. Ameh	2017	Maternal health services utilisation by Kenyan adolescent mothers: Analysis of the Demographic Health Survey 2014	10.1016/j.srhc.2017.02.004	Removed by title and abstract screening
A. Bante, A. Mersha, Z. Aschalew and A. Ayele	2023	Medication errors and associated factors among pediatric inpatients in public hospitals of gamo zone, southern Ethiopia	10.1016/j.heliyon.2023.e15375	Removed by title and abstract screening
A. Bante, M. Ahmed, N. Degefa, S. Shibiru and M. Yihune	2024	Neonatal jaundice and associated factors in public hospitals of southern Ethiopia: A multi-center cross-sectional study	10.1016/j.heliyon.2024.e24838	Removed by title and abstract screening
A. Bante, M. Girma, M. Ahmed and Z. Aschalew	2023	Diaper dermatitis and associated factors among 1-24 months children visiting public health facilities of Arba Minch town, Gamo zone, southern Ethiopia	10.1016/j.heliyon.2023.e20785	Removed by title and abstract screening
A. Bantihun, K. A. Gonete, A. A. Getie and A. Atnafu	2020	Child Night Blindness and Bitot's Spots Are Public Health Problems in Lay Armachiho District, Central Gondar Zone, Northwest Ethiopia, 2019: A Community-Based Cross-Sectional Study	10.1155/2020/5095620	Removed by title and abstract screening
A. Baraka, J. Meda and A. Nyundo	2023	Predictors of post-stroke cognitive impairment at three-month following first episode of stroke among patients attended at tertiary hospitals in Dodoma, central Tanzania: A protocol of a prospective longitudinal observational study metadata	10.1371/journal.pone.0273200	Removed by title and abstract screening
A. Barba, F. Bati, J. B. Tura, B. Addis and S. Abrahim	2022	Magnitude and Determinants of Syphilis and HIV Co-Infection Among Female Sex Workers in Ethiopia: Evidence from Respondent Driven Samples, 2019-2020	10.2147/hiv.s384213	Removed by title and abstract screening
A. Barbieri, S. Saidou Soumana, A. Dessì, O. Sadou, T. Boubacar, F. Visco-Comandini, D. Alunni Fegatelli and S. Pirchio	2023	Complex PTSD in asylum-seekers living in a humanitarian setting in Africa: A latent class analysis	10.1037/tra0001299	Removed by title and abstract screening
A. Barghadouch, J. Carlsson and M. Norredam	2018	Psychiatric Disorders and Predictors Hereof Among Refugee Children in Early Adulthood: A Register-Based Cohort Study	10.1097/nmd.0000000000000576	Removed by title and abstract screening
A. Barrow, A. O. Afape, D. Cham and P. C. Azubuike	2023	Uptake and determinants of childhood vaccination status among children aged 0-12 months in three West African countries	10.1186/s12889-023-15863-w	Removed by title and abstract screening
A. Bastawrous, W. Mathenge, J. Buchan, F. Kyari, T. Peto, H. Rono, H. A. Weiss, D. Macleod, A. Foster, M. J. Burton and H. Kuper	2018	Glaucoma Features in an East African Population: A 6-Year Cohort Study of Older Adults in Nakuru, Kenya	10.1097/ijg.0000000000000941	Removed by title and abstract screening
A. Bastawrous, W. Mathenge, T. Peto, H. A. Weiss, H. Rono, A. Foster, M. Burton and H. Kuper	2014	The Nakuru eye disease cohort study: methodology & rationale	10.1186/1471-2415-14-60	Removed by title and abstract screening
A. Batte, A. R. Katahoire, A. Chimoyi, S. Ajambo, B. Tibingana and C. Banura	2015	Disclosure of HIV test results by women to their partners following antenatal HIV testing: a population-based cross-sectional survey among slum dwellers in Kampala Uganda	10.1186/s12889-015-1420-3	Removed by title and abstract screening
A. Batte, J. O. Gyagenda, K. Otwombe, R. Muhindo, P. Bagasha, D. Kiggundu, J. C. Aujo, D. M. Atuhe, G. Kansiime, R. Hussein, L. Namuyimbwa, S. L. Mukasa, A. Kabuye, J. Mukasa, E. Sekasanvu and R. Kalyesubula	2023	Prevalence and predictors of hypertension among adults in Mbarara City, Western Uganda	10.1177/17423953211058408	Removed by title and abstract screening
A. Baye, M. Adane, T. Sisay and H. S. Hailemeskel	2021	Priorities for intervention to prevent diarrhea among children aged 0-23 months in northeastern Ethiopia: a matched case-control study	10.1186/s12887-021-02592-5	Removed by title and abstract screening
A. Bayray, K. G. Meles and Y. Sibhatu	2018	Magnitude and risk factors for hypertension among public servants in Tigray, Ethiopia: A cross-sectional study	10.1371/journal.pone.0204879	Removed by title and abstract screening
A. Bedaso and B. Duko	2022	Epidemiology of depression among displaced people: A systematic review and meta-analysis	10.1016/j.psychres.2022.114493	Removed by title and abstract screening
A. Bedaso and M. Ayalew	2019	Preoperative anxiety among adult patients undergoing elective surgery: a prospective survey at a general hospital in Ethiopia	10.1186/s13037-019-0198-0	Removed by title and abstract screening
A. Bedaso, B. Duko and T. Yeneabat	2020	Predictors of mental distress among undergraduate health science students of Hawassa University, College of Medicine and Health Sciences, Hawassa, SNNPR, Ethiopia: a cross-sectional study	10.1186/s12991-020-0258-y	Removed by title and abstract screening
A. Bedaso, E. Geja, M. Ayalew, Z. Oltaye and B. Duko	2018	Post-concussion syndrome among patients experiencing head injury attending emergency department of Hawassa University Comprehensive specialized hospital, Hawassa, southern Ethiopia	10.1186/s10194-018-0945-0	Removed by title and abstract screening
A. Bedaso, E. Kebede and T. Adamu	2019	Assessment of skin-to-skin contact (SSC) during the postpartum stay and its determinant factors among mothers at public health institutions in Ethiopia	10.1186/s13104-019-4176-5	Removed by title and abstract screening
A. Bedaso, G. Kediro, J. Ebrahim, F. Tadesse, S. Mekonnen, N. Gobena and E. Gebrehana	2020	Prevalence and determinants of post-traumatic stress disorder among road traffic accident survivors: a prospective survey at selected hospitals in southern Ethiopia	10.1186/s12873-020-00348-5	Removed by title and abstract screening
A. Bedaso, J. Adams, W. Peng and D. Sibbritt	2021	Correction to: Prevalence and determinants of low social support during pregnancy among Australian women: a community-based cross-sectional study	10.1186/s12978-021-01231-7	Removed by title and abstract screening
A. Bedaso, J. Adams, W. Peng and D. Sibbritt	2021	Prevalence and determinants of low social support during pregnancy among Australian women: a community-based cross-sectional study	10.1186/s12978-021-01210-y	Removed by title and abstract screening
A. Bedaso, T. Yeneabat, Z. Yohannis, K. Bedasso and F. Feyera	2016	Community Attitude and Associated Factors towards People with Mental Illness among Residents of Worabe Town, Silte Zone, Southern Nation's Nationalities and People's Region, Ethiopia	10.1371/journal.pone.0149429	Removed by title and abstract screening
A. Bekele, M. Tilahun and A. Mekuria	2016	Prevalence of Anemia and Its Associated Factors among Pregnant Women Attending Antenatal Care in Health Institutions of Arba Minch Town, Gamo Gofa Zone, Ethiopia: A Cross-Sectional Study	10.1155/2016/1073192	Removed by title and abstract screening
A. Belachew	2019	Timely initiation of breastfeeding and associated factors among mothers of infants age 0-6 months old in Bahir Dar City, Northwest, Ethiopia, 2017: a community based cross-sectional study	10.1186/s13006-018-0196-3	Removed by title and abstract screening
A. Belachew and T. Tewabe	2020	Neonatal sepsis and its association with birth weight and gestational age among admitted neonates in Ethiopia: systematic review and meta-analysis	10.1186/s12887-020-1949-x	Removed by title and abstract screening
A. Belachew and T. Tewabe	2020	Under-five anemia and its associated factors with dietary diversity, food security, stunted, and deworming in Ethiopia: systematic review and meta-analysis	10.1186/s13643-020-01289-7	Removed by title and abstract screening
A. Belachew, T. Tewabe and G. Dessie	2022	Neonatal mortality and its association with antenatal care visits among live births in Ethiopia: a systematic review and meta-analysis	10.1080/14767058.2020.1718093	Removed by title and abstract screening
A. Belachew, T. Tewabe, Y. Miskir, E. Melese, E. Wubet, S. Alemu, T. Teshome, Y. Minichel and G. Tesfa	2018	Prevalence and associated factors of hypertension among adult patients in Felege-Hiwot Comprehensive Referral Hospitals, northwest, Ethiopia: a cross-sectional study	10.1186/s13104-018-3986-1	Removed by title and abstract screening
A. Belay, E. J. M. Joy, R. M. Lark, E. L. Ander, S. D. Young, E. H. Bailey, M. R. Broadley and D. Gashu	2023	Micronutrients and socio-demographic factors were major predictors of anaemia among the Ethiopian population	10.1017/s0007114523001472	Removed by title and abstract screening
A. Belay, T. Astatkie, S. Abebaw, B. Gebreamanule and W. Enbeyle	2022	Prevalence and factors affecting the utilization of antenatal care in rural areas of Southwestern Ethiopia	10.1186/s12884-021-04362-8	Removed by title and abstract screening
A. Belete and T. Anbesaw	2022	Prevalence and associated factors depressive symptoms among healthcare professionals at Dessie comprehensive specialized hospital, Ethiopia	10.1186/s12888-022-04102-y	Removed by title and abstract screening
A. Benshaul-Tolonen, S. Aguilar-Gomez, N. Heller Batzer, R. Cai and E. C. Nyanza	2020	Period teasing, stigma and knowledge: A survey of adolescent boys and girls in Northern Tanzania	10.1371/journal.pone.0239914	Removed by title and abstract screening
A. Benti Terefe, T. Gemeda Gudeta, G. Teferi Mengistu and S. Abebe Sori	2022	Determinants of Pelvic Floor Disorders among Women Visiting the Gynecology Outpatient Department in Wolkite University Specialized Center, Wolkite, Ethiopia	10.1155/2022/6949700	Removed by title and abstract screening
A. Berhane and T. Belachew	2022	Trend and burden of neural tube defects among cohort of pregnant women in Ethiopia: Where are we in the prevention and what is the way forward?	10.1371/journal.pone.0264005	Removed by title and abstract screening
A. Berhane, T. Fikadu and T. Belachew	2022	Dietary practice among cohort pregnant women who gave birth to neonates with and without neural tube defect: a comparative cross-sectional study	10.1017/jns.2022.20	Removed by title and abstract screening
A. Berhane, T. Hailu and A. Mulugeta	2019	Determinants of delayed diagnosis among pediatric cancer patients from Ayder Comprehensive Specialized Hospital, Mekelle, Northern Ethiopia	10.1186/s12887-019-1848-1	Removed by title and abstract screening
A. Berhe, A. Bayray, Y. Berhe, A. Teklu, A. Desta, T. Araya, R. Zielinski and L. Roosevelt	2019	Determinants of postnatal care utilization in Tigray, Northern Ethiopia: A community based cross-sectional study	10.1371/journal.pone.0221161	Removed by title and abstract screening
A. Beshiru, A. I. Okoh and E. O. Igbinosa	2022	Processed ready-to-eat (RTE) foods sold in Yenagoa Nigeria were colonized by diarrheagenic Escherichia coli which constitute a probable hazard to human health	10.1371/journal.pone.0266059	Removed by title and abstract screening
A. Beyene	2021	A Retrospective Analysis of Clinical and Pathologic Characteristics of Recurrent Bladder Tumor in a Tertiary Hospital in Addis Ababa, Ethiopia	10.4314/ejhs.v31i4.12	Removed by title and abstract screening
A. Bhatnagar, K. Scott, V. Govender and A. George	2018	Pushing the boundaries of research on human resources for health: fresh approaches to understanding health worker motivation	10.4103/2224-3151.228422	Removed by title and abstract screening
A. Bihon, S. Zinabu, Y. Muktar and A. Assefa	2021	Human and bovine tuberculosis knowledge, attitude and practice (KAP) among cattle owners in Ethiopia	10.1016/j.heliyon.2021.e06325	Removed by title and abstract screening
A. Bikis	2023	Quantifying and analyzing the impact assessment on land use change of urban growth using a timeline	10.1007/s11356-023-26443-1	Removed by title and abstract screening
A. Biksegn, T. Kenfe, S. Matiwos and G. Eshetu	2016	Burnout Status at Work among Health Care Professionals in aTertiary Hospital	10.4314/ejhs.v26i2.3	Removed by title and abstract screening
A. Binagwaho, A. VanderZanden, P. J. Garcia, F. A. Huda, M. Maskey, M. Sall, F. Sayinzoga, R. K. Subedi, A. M. Teklu, K. Donahoe, M. Frisch, J. T. Ntawukuriryayo, K. Udoh and L. R. Hirschhorn	2024	Cross-country analysis of contextual factors and implementation strategies in under-5 mortality reduction in six low- and middle-income countries 2000-2015	10.1186/s12887-023-03906-5	Removed by title and abstract screening
A. Bireda, A. Mohammed, M. Hailu and K. Ali	2022	Magnitude and Factors Associated with Immediate Postpartum Anemia among Singleton postpartum women at Public Hospitals in Dire Dawa Administration, Eastern Ethiopia		Removed by title and abstract screening
A. Birhanu, A. Asale and D. Yewhalaw	2019	Bio-efficacy and physical integrity of piperonylbutoxide coated combination net (PermaNet(®) 3.0) against pyrethroid resistant population of Anopheles gambiae s.l. and Culex quinquefasciatus mosquitoes in Ethiopia	10.1186/s12936-019-2641-1	Removed by title and abstract screening
A. Birhanu, G. M. Ayana, B. T. Merga, A. Alemu, B. Negash, A. Seid and Y. Dessie	2022	Incidence and predictors of organ failure among COVID-19 hospitalized adult patients in Eastern Ethiopia. Hospital-based retrospective cohort study	10.1186/s12879-022-07402-6	Removed by title and abstract screening
A. Birhanu, H. H. Amare, G. M. M, T. Girma, M. Tadesse and D. G. Assefa	2022	Magnitude of surgical site infection and determinant factors among postoperative patients, A cross sectional study	10.1016/j.amsu.2022.104324	Removed by title and abstract screening
A. Birhanu, T. Dingeta and M. Tolera	2021	Predictors of Mortality Among Adult HIV-Infected Patients Taking Antiretroviral Therapy (ART) in Harari Hospitals, Ethiopia	10.2147/hiv.s309018	Removed by title and abstract screening
A. Birhanu, T. Tiki, M. Mekuria, D. Yilma, G. Melese and B. Seifu	2021	COVID-19-Induced Anxiety and Associated Factors Among Urban Residents in West Shewa Zone, Central Ethiopia, 2020	10.2147/prbm.s298781	Removed by title and abstract screening
A. Birlie, G. Tesfaw, T. Dejene and K. Woldemichael	2015	Time to Death and Associated Factors among Tuberculosis Patients in Dangila Woreda, Northwest Ethiopia	10.1371/journal.pone.0144244	Removed by title and abstract screening
A. Bitew Kifilie, M. Dagnew, B. Tegenie, B. Yeshitela, R. Howe and E. Abate	2018	Bacterial Profile, Antibacterial Resistance Pattern, and Associated Factors from Women Attending Postnatal Health Service at University of Gondar Teaching Hospital, Northwest Ethiopia	10.1155/2018/3165391	Removed by title and abstract screening
A. Bitew, A. Mengist, H. Belew, Y. Aschale and A. Reta	2021	The Prevalence, Antibiotic Resistance Pattern, and Associated Factors of Bacterial Vaginosis Among Women of the Reproductive Age Group from Felege Hiwot Referral Hospital, Ethiopia	10.2147/idr.s305329	Removed by title and abstract screening
A. Bogale and A. Seme	2014	Premarital sexual practices and its predictors among in-school youths of Shendi town, west Gojjam zone, North Western Ethiopia	10.1186/1742-4755-11-49	Removed by title and abstract screening
A. Boka, A. Tadesse, W. Y. G and K. Hussein	2023	Survival status and predictors of mortality among COVID-19 patients admitted to intensive care units at COVID-19 centers in Addis Ababa, Ethiopia: a retrospective study	10.1097/ms9.0000000000000803	Removed by title and abstract screening
A. Bokore, B. Korme and G. Bayisa	2018	Determinants of anti-retroviral regimen changes among HIV/AIDS patients of east and west Wollega zone health institutions, Oromia region, west Ethiopia: a cross-sectional study	10.1186/s40360-018-0220-7	Removed by title and abstract screening
A. Bolanko, H. Namo, K. Minsamo, N. Addisu and M. Gebre	2021	Knowledge of obstetric danger signs and associated factors among pregnant women in Wolaita Sodo town, South Ethiopia: A community-based cross-sectional study	10.1177/20503121211001161	Removed by title and abstract screening
A. Borgi, K. Menif, S. Belhadj, N. Ghali, L. Salmen, A. Hamdi, A. Khaldi, A. Bouaffsoun, S. Kechaou, A. Kechrid, A. Bouziri and N. Benjaballah	2014	Predictors of Mortality in Mechanically Ventilated Critical Pertussis in a low Income Country	10.4084/mjhid.2014.059	Removed by title and abstract screening
A. Botezat and R. Ramos	2020	Physicians' brain drain - a gravity model of migration flows	10.1186/s12992-019-0536-0	Removed by title and abstract screening
A. Braimah	2022	FACTORS INFLUENCING CLIENTS’SATISFACTION WITH DELIVERY SERVICE IN HEALTH FACILITIES IN THE SISSALA EAST MUNICIPALITY OF THE UPPER WEST REGION		Removed by title and abstract screening
A. Bruni	2014	Rumination syndrome in ethiopia: a case study	10.4088/PCC.14br01651	Removed by title and abstract screening
A. Budden, L. J. Y. Chen and A. Henry	2014	High‐dose versus low‐dose oxytocin infusion regimens for induction of labour at term	10.1002/14651858.CD009701.pub2	Removed by title and abstract screening
A. Buh, R. Deonandan, J. Gomes, A. Krentel, O. Oladimeji and S. Yaya	2023	Prevalence and factors associated with HIV treatment non-adherence among people living with HIV in three regions of Cameroon: A cross-sectional study	10.1371/journal.pone.0283991	Removed by title and abstract screening
A. Burusie, F. Enquesilassie, N. Salazar-Austin and A. Addissie	2023	Epidemiology of childhood tuberculosis and predictors of death among children on tuberculosis treatment in central Ethiopia: an extended Cox model challenged survival analysis	10.1186/s12889-023-16183-9	Removed by title and abstract screening
A. Byamukama and P. M. Golding	2022	Predictors of mortality among people living with HIV in the test and treat era within rural Uganda: a retrospective cohort study	10.2989/16085906.2022.2056062	Removed by title and abstract screening
A. C. Ayuk, V. O. Onukwuli, I. N. Obumneme-Anyim, J. N. Eze, U. C. Akubuilo, N. R. Mbanefo, K. K. Iloh, O. U. Ezenwosu, I. O. Odetunde, H. U. Okafor, I. J. Emodi and T. Oguonu	2020	Pre-Transition Readiness in Adolescents and Young Adults with Four Chronic Medical Conditions in South East Nigeria - An African Perspective to Adolescent Transition	10.2147/ahmt.s238603	Removed by title and abstract screening
A. Carroll and A. Kapilashrami	2020	Barriers to uptake of reproductive information and contraceptives in rural Tanzania: an intersectionality informed qualitative enquiry	10.1136/bmjopen-2019-036600	Removed by title and abstract screening
A. Chaka, T. Awoke, Z. Yohannis, G. Ayano, M. Tareke, A. Abate and M. Nega	2018	Determinants of depression among people with epilepsy in Central Ethiopia	10.1186/s12991-018-0197-z	Removed by title and abstract screening
A. Chala, B. T. Tadesse, T. E. Chaka, J. Mukonzo, E. N. Kitabi, S. Tadesse, A. Pohanka, E. Makonnen and E. Aklillu	2021	Predictors of Efavirenz Plasma Exposure, Auto-Induction Profile, and Effect of Pharmacogenetic Variations among HIV-Infected Children in Ethiopia: A Prospective Cohort Study	10.3390/jpm11121303	Removed by title and abstract screening
A. Chekol, A. Ketemaw, A. Endale, A. Aschale, B. Endalew and M. A. Asemahagn	2023	Data quality and associated factors of routine health information system among health centers of West Gojjam Zone, northwest Ethiopia, 2021	10.3389/frhs.2023.1059611	Removed by title and abstract screening
A. Cheru, D. Edessa, L. D. Regassa and T. Gobena	2023	Incidence and predictors of chronic kidney disease among patients with diabetes treated at governmental hospitals of Harari Region, eastern Ethiopia, 2022	10.3389/fpubh.2023.1290554	Removed by title and abstract screening
A. Chikandiwa, E. Burgess, K. Otwombe and L. Chimoyi	2018	Use of contraceptives, high risk births and under-five mortality in Sub Saharan Africa: evidence from Kenyan (2014) and Zimbabwean (2011) demographic health surveys	10.1186/s12905-018-0666-1	Removed by title and abstract screening
A. Chimdessa and A. Cheire	2018	Sexual and physical abuse and its determinants among street children in Addis Ababa, Ethiopia 2016	10.1186/s12887-018-1267-8	Removed by title and abstract screening
A. Chuka, B. T. Gutema, G. Ayele, N. D. Megersa, Z. A. Melketsedik and T. H. Zewdie	2020	Prevalence of hypertension and associated factors among adult residents in Arba Minch Health and Demographic Surveillance Site, Southern Ethiopia	10.1371/journal.pone.0237333	Removed by title and abstract screening
A. Classen, C. D. Eardley, A. Hemp, M. K. Peters, R. S. Peters, A. Ssymank and I. Steffan-Dewenter	2020	Specialization of plant-pollinator interactions increases with temperature at Mt. Kilimanjaro	10.1002/ece3.6056	Removed by title and abstract screening
A. Czerniewska, W. C. Muangi, R. Aunger, K. Massa and V. Curtis	2019	Theory-driven formative research to inform the design of a national sanitation campaign in Tanzania	10.1371/journal.pone.0221445	Removed by title and abstract screening
A. D. Aserese, A. Atenafu, M. Sisay, M. B. Sorrie, B. W. Yirdaw and M. K. Zegeye	2020	Adequate vitamin A rich food consumption and associated factors among lactating mothers visiting child immunization and post-natal clinic at health institutions in Gondar Town, Northwest Ethiopia	10.1371/journal.pone.0239308	Removed by title and abstract screening
A. D. Ayele and Z. A. Tilahun	2022	Determinants of pre-eclampsia among women attending delivery services in public health institutions of Debre Tabor Town: a case-control study	10.1186/s12978-022-01463-1	Removed by title and abstract screening
A. D. Ayele, B. G. Kassa, F. Y. Beyene, D. A. Sewyew and G. N. Mihretie	2021	Dual contraceptive utilization and determinant factors among HIV positive women in Ethiopia: a systematic review and meta-analysis, 2020	10.1186/s40834-021-00161-w	Removed by title and abstract screening
A. D. Bizuneh, B. Alemnew, A. Getie, A. Wondmieneh and G. Gedefaw	2020	Determinants of neonatal jaundice among neonates admitted to five referral hospitals in Amhara region, Northern Ethiopia: an unmatched case-control study	10.1136/bmjpo-2020-000830	Removed by title and abstract screening
A. D. Gebremariam, S. A. Tiruneh, B. A. Abate, M. T. Engidaw and D. T. Asnakew	2019	Adherence to iron with folic acid supplementation and its associated factors among pregnant women attending antenatal care follow up at Debre Tabor General Hospital, Ethiopia, 2017	10.1371/journal.pone.0210086	Removed by title and abstract screening
A. D. Gebremariam, S. A. Tiruneh, M. T. Engidaw, D. Tesfa, M. M. Azanaw, G. Y. Yitbarek and G. Asmare	2021	Development and Validation of a Clinical Prognostic Risk Score to Predict Early Neonatal Mortality, Ethiopia: A Receiver Operating Characteristic Curve Analysis	10.2147/clep.s321763	Removed by title and abstract screening
A. D. Hailu, B. D. Workneh and M. H. Kahissay	2021	Influence of pharmaceutical marketing mix strategies on physicians' prescribing behaviors in public and private hospitals, Dessie, Ethiopia: a mixed study design	10.1186/s12889-020-10063-2	Removed by title and abstract screening
A. D. Hummel, K. Ronen, A. Bhat, B. Wandika, E. M. Choo, L. Osborn, M. Batra, J. Kinuthia, M. Kumar and J. A. Unger	2022	Perinatal depression and its impact on infant outcomes and maternal-nurse SMS communication in a cohort of Kenyan women	10.1186/s12884-022-05039-6	Removed by title and abstract screening
A. D. Kasi and S. K. Doumouchtsis	2017	Prediction, Risk Assessment, and Prevention of Childbirth Trauma		Unspecified outcome
A. D. Liga, Y. N. Jabir, B. A. Wobse and R. H. Bacha	2022	Predictors of Multiple Sexual Partners among Men in Ethiopia: A Multilevel Analysis	10.4314/ejhs.v32i4.4	Removed by title and abstract screening
A. D. Mekuria, A. L. Sisay, K. K. Hailegiorgies and A. M. Abebe	2020	Joint and Separate Analysis for Longitudinal and Survival Data on Mother-to-Child Transmission of HIV Among Infected Mothers on Option B+ at Health Centers in North Shewa Zone, Ethiopia, 2017	10.2147/jmdh.s269558	Removed by title and abstract screening
A. D. Mekuria, W. A. Meseret, H. K. Assefa, A. L. Sisay, A. H. Bilchut, B. T. Derseh, A. M. Abebe, E. Tesfahun, A. Minda and M. Equbay	2023	Time to Virological Failure and Its Predictor Among HIV-Positive Clients with the Differentiated Service Delivery Model of HIV at Debre Berhan Comprehensive Specialized Hospital, Amhara Regional State, Ethiopia, 2021: A Retrospective Cohort Study	10.1089/aid.2022.0153	Removed by title and abstract screening
A. D. Meshesha, M. Azage, E. Worku and G. G. Bogale	2020	Determinants of Birth Asphyxia Among Newborns in Referral Hospitals of Amhara National Regional State, Ethiopia	10.2147/phmt.s229227	Different population
A. Daba, M. Tadesse, M. Tsega and G. Berecha	2023	Assessment of farmers' knowledge and perceptions of coffee yield reduction due to weeds and their management in Ethiopia	10.1016/j.heliyon.2023.e19183	Removed by title and abstract screening
A. Dache, A. Dona and A. Ejeso	2021	Inappropriate use of antibiotics, its reasons and contributing factors among communities of Yirgalem town, Sidama regional state, Ethiopia: A cross-sectional study	10.1177/20503121211042461	Removed by title and abstract screening
A. Dagnaw, M. Sahlie, H. Mulugeta, S. Shine, W. Bediru, A. Zebene, Y. Weldetensay and A. M. Abebe	2021	Magnitude of Intestinal Parasite Infection and Associated Factors Among Pregnant Women Attending Antenatal Care Service in Shewarobit Town Health Facilities, North Shoa Zone, Amhara Region, Ethiopia	10.2147/idr.s338326	Removed by title and abstract screening
A. D'Agostino, F. Ssebiryo, H. Murphy, A. Cristello, R. Nakiwala, K. Otim, D. Sarkar, S. Ngalombi, W. Schott, D. Katuntu, M. Griffiths and S. M. L. Namaste	2019	Facility- and community-based delivery of micronutrient powders in Uganda: Opening the black box of implementation using mixed methods	10.1111/mcn.12798	Removed by title and abstract screening
A. Dagvadorj, D. Ganbaatar, O. B. O, N. Yonemoto, B. Bavuusuren, K. Takehara, R. Mori and M. Akahira-Azuma	2018	Maternal socio-demographic and psychological predictors for risk of developmental delays among young children in Mongolia	10.1186/s12887-018-1017-y	Removed by title and abstract screening
A. Dall’Asta, G. Rizzo, B. Masturzo, E. Di Pasquo, G. B. L. Schera, G. Morganelli, R. R. Zegarra, P. Maqina, I. Mappa and G. Parpinel	2021	Intrapartum sonographic assessment of the fetal head flexion in protracted active phase of labor and association with labor outcome: a multicenter, prospective study		Removed by title and abstract screening
A. Dall’Asta, L. Angeli, B. Masturzo, N. Volpe, G. B. L. Schera, E. Di Pasquo, F. Girlando, R. Attini, G. Menato and T. Frusca	2019	Prediction of spontaneous vaginal delivery in nulliparous women with a prolonged second stage of labor: the value of intrapartum ultrasound		Removed by title and abstract screening
A. Dall'Asta, T. Frusca, G. Rizzo, R. R. Zegarra, C. Lees, F. Figueras and T. Ghi	2024	Assessment of the cerebroplacental ratio and uterine arteries in low-risk pregnancies in early labour for the prediction of obstetric and neonatal outcomes		Removed by title and abstract screening
A. Davis, J. Virhia, C. Bunga, S. Alkara, S. Cleaveland, J. Yoder, S. Kinung'hi and F. Lankester	2022	Using the same hand: The complex local perceptions of integrated one health based interventions in East Africa	10.1371/journal.pntd.0010298	Removed by title and abstract screening
A. Davis, T. Lembo, E. Laurie, E. Mutua, K. Loosli, M. Nthambi, A. Nimegeer, K. Mnzava, E. F. Msoka, F. Nasuwa, M. Melubo, G. Shirima, L. Matthews, S. Hilton, S. E. Mshana and B. T. Mmbaga	2022	How public health crises expose systemic, day-to-day health inequalities in low- and-middle income countries: an example from East Africa	10.1186/s13756-022-01071-5	Removed by title and abstract screening
A. De Groot, L. Van de Munt, D. Boateng, A. I. Savitri, E. Antwi, N. Bolten, K. Klipstein-Grobusch, C. S. Uiterwaal and J. L. Browne	2019	Equity in maternal health outcomes in a middle-income urban setting: a cohort study		Removed by title and abstract screening
A. Debeb Sendekie, M. A. Belay, S. Ayalew Yimer and A. Degu Ayele	2022	Evidence-Based Intrapartum Practice and Associated Factors Among Obstetric Care Providers Working in Public Hospitals of South Wollo Zone North-Central Ethiopia: An Institutional-Based Cross-Sectional Study	10.2147/ijwh.s351795	Removed by title and abstract screening
A. Debie and G. A. Tesema	2021	Time to early initiation of postnatal care service utilization and its predictors among women who gave births in the last 2 years in Ethiopia: a shared frailty model	10.1186/s13690-021-00575-7	Removed by title and abstract screening
A. Debie, A. M. Lakew, K. S. Tamirat, G. Amare and G. A. Tesema	2020	Complete vaccination service utilization inequalities among children aged 12-23 months in Ethiopia: a multivariate decomposition analyses	10.1186/s12939-020-01166-8	Removed by title and abstract screening
A. Debie, G. Amare, S. Handebo, M. E. Mekonnen and G. A. Tesema	2020	Individual- and Community-Level Determinants for Complete Vaccination among Children Aged 12-23 Months in Ethiopia: A Multilevel Analysis	10.1155/2020/6907395	Removed by title and abstract screening
A. Defar, T. Getachew, G. Taye, T. Tadele, M. Getnet, T. Shumet, G. Molla, G. Gonfa, H. Teklie, A. Tadesse and A. Bekele	2020	Quality antenatal care services delivery at health facilities of Ethiopia, assessment of the structure/input of care setting	10.1186/s12913-020-05372-6	Removed by title and abstract screening
A. Defar, Y. B. Okwaraji, Z. Tigabu, L. Persson and K. Alemu	2021	Distance, difference in altitude and socioeconomic determinants of utilisation of maternal and child health services in Ethiopia: a geographic and multilevel modelling analysis	10.1136/bmjopen-2020-042095	Removed by title and abstract screening
A. Defar, Y. B. Okwaraji, Z. Tigabu, L. Persson and K. Alemu	2019	Geographic differences in maternal and child health care utilization in four Ethiopian regions; a cross-sectional study	10.1186/s12939-019-1079-y	Removed by title and abstract screening
A. Degarege, K. Krupp, V. Srinivas, B. Ibrahimou, L. A. V. Marlow, A. Arun and P. Madhivanan	2018	Determinants of attitudes and beliefs toward human papillomavirus infection, cervical cancer and human papillomavirus vaccine among parents of adolescent girls in Mysore, India	10.1111/jog.13765	Removed by title and abstract screening
A. Degu and K. Kebede	2021	Drug-related problems and its associated factors among breast cancer patients at the University of Gondar Comprehensive Specialized Hospital, Ethiopia: A hospital-based retrospective cross-sectional study	10.1177/1078155220914710	Removed by title and abstract screening
A. Degu Ayele, B. Getnet Kassa, G. Nibret Mihretie and F. Yenealem Beyene	2021	Decision to Delivery Interval, Fetal Outcomes and Its Factors Among Emergency Caesarean Section Deliveries at South Gondar Zone Hospitals, Northwest Ethiopia: Retrospective Cross-Sectional Study, 2020	10.2147/ijwh.s295348	Removed by title and abstract screening
A. Degu, E. M. Terefe, E. S. Some and G. T. Tegegne	2022	Treatment Outcomes and Its Associated Factors Among Adult Patients with Selected Solid Malignancies at Kenyatta National Hospital: A Hospital-Based Prospective Cohort Study	10.2147/cmar.s361485	Removed by title and abstract screening
A. Degu, G. Nibret, H. Gebrehana, A. Getie and B. Getnet	2021	Knowledge and Attitude Towards the Current Pandemic Corona Virus Disease and Associated Factors Among Pregnant Women Attending Antenatal Care in Debre Tabor General Hospital Northwest Ethiopia: An Institutional-Based Cross-Sectional Study	10.2147/ijwh.s285552	Removed by title and abstract screening
A. Degu, M. Girma and A. B. Melese	2022	Latrine Utilization and Associated Factors in Transformed District, West Gojjam Zone, Amhara Region, Ethiopia, 2021	10.1177/11786302221123565	Removed by title and abstract screening
A. Degu, P. N. Karimi, S. A. Opanga and D. G. Nyamu	2023	Predictors of survival outcomes among patients with gastric cancer in a leading tertiary, teaching and referral hospital in Kenya	10.1002/cam4.5275	Removed by title and abstract screening
A. Deksisa, M. Abdo, E. Mohamed, D. Tolesa, S. Garoma, A. Zewdie, M. Lami, D. Irena, D. Abdena and H. Lemi	2020	Willingness of community based health insurance uptake and associated factors among urban residents of Oromia regional state, Oromia, Ethiopia, a cross-sectional study	10.1186/s12913-020-05583-x	Removed by title and abstract screening
A. Demissie, A. Worku and Y. Berhane	2022	Predictors of facility-based delivery utilization in central Ethiopia: A case-control study	10.1371/journal.pone.0261360	Removed by title and abstract screening
A. Dencker, C. Nilsson, C. Begley, E. Jangsten, M. Mollberg, H. Patel, H. Wigert, E. Hessman, H. Sjöblom and C. Sparud-Lundin	2019	Causes and outcomes in studies of fear of childbirth: a systematic review		Removed by title and abstract screening
A. Deol, J. P. Webster, M. Walker, M. G. Basáñez, T. D. Hollingsworth, F. M. Fleming, A. Montresor and M. D. French	2016	Development and evaluation of a Markov model to predict changes in schistosomiasis prevalence in response to praziquantel treatment: a case study of Schistosoma mansoni in Uganda and Mali	10.1186/s13071-016-1824-7	Removed by title and abstract screening
A. Derbie, D. Mekonnen, E. Misgan, M. Maier, Y. Woldeamanuel and T. Abebe	2023	Acceptance of human papillomavirus vaccination and parents' willingness to vaccinate their adolescents in Ethiopia: a systematic review and meta-analysis	10.1186/s13027-023-00535-6	Removed by title and abstract screening
A. Derbie, D. Mekonnen, Y. Woldeamanuel and T. Abebe	2020	Cryptococcal antigenemia and its predictors among HIV infected patients in resource limited settings: a systematic review	10.1186/s12879-020-05129-w	Removed by title and abstract screening
A. Deressa, A. Eyeberu, M. Gamachu, A. Debella and F. Abamecha Ababulgu	2022	Perceived performances of peer learning and education approach on malaria prevention through primary schools communities in rural Ethiopia: Peer educators' perspectives	10.3389/fpubh.2022.861253	Removed by title and abstract screening
A. Derso, H. Bizuneh, A. Keleb, A. Ademas and M. Adane	2021	Food insecurity status and determinants among Urban Productive Safety Net Program beneficiary households in Addis Ababa, Ethiopia	10.1371/journal.pone.0256634	Removed by title and abstract screening
A. Desalegn Wolide, A. Mossie and L. Gedefaw	2018	Correction: Nutritional Iron Deficiency Anemia: Magnitude and Its Predictors among School Age Children, Southwest Ethiopia: A Community Based Cross-Sectional Study	10.1371/journal.pone.0202380	Removed by title and abstract screening
A. Desalegn Wolide, A. Mossie and L. Gedefaw	2014	Nutritional iron deficiency anemia: magnitude and its predictors among school age children, southwest Ethiopia: a community based cross-sectional study	10.1371/journal.pone.0114059	Removed by title and abstract screening
A. Desalew, A. Semahegn, S. Birhanu and G. Tesfaye	2020	Incomplete Vaccination and Its Predictors among Children in Ethiopia: A Systematic Review and Meta-Analysis	10.1177/2333794x20968681	Removed by title and abstract screening
A. Desalew, A. Semahgn and G. Tesfaye	2020	Determinants of birth asphyxia among newborns in Ethiopia: A systematic review and meta-analysis		Removed by title and abstract screening
A. Desalew, Y. Sintayehu, N. Teferi, F. Amare, B. Geda, T. Worku, K. Abera and A. Asefaw	2020	Cause and predictors of neonatal mortality among neonates admitted to neonatal intensive care units of public hospitals in eastern Ethiopia: a facility-based prospective follow-up study	10.1186/s12887-020-02051-7	Different population
A. Deshpande and R. Ramachandran	2022	Early childhood stunting and later life outcomes: A longitudinal analysis	10.1016/j.ehb.2021.101099	Removed by title and abstract screening
A. Dessie, F. Adane, A. Nega, S. D. Wami and D. H. Chercos	2018	Computer Vision Syndrome and Associated Factors among Computer Users in Debre Tabor Town, Northwest Ethiopia	10.1155/2018/4107590	Removed by title and abstract screening
A. Dhabangi, B. Ainomugisha, C. Cserti-Gazdewich, H. Ddungu, D. Kyeyune, E. Musisi, R. Opoka, C. P. Stowell and W. H. Dzik	2016	Cerebral Oximetry in Ugandan Children With Severe Anemia: Clinical Categories and Response to Transfusion	10.1001/jamapediatrics.2016.1254	Removed by title and abstract screening
A. Dhopte, V. K. Tiwari, P. Patel and R. Bamal	2017	Epidemiology of pediatric burns and future prevention strategies-a study of 475 patients from a high-volume burn center in North India	10.1186/s41038-016-0067-3	Removed by title and abstract screening
A. Di Nicola and S. Geraci	2015	Health transition and immigration: a new challenge for Public Health	10.7416/ai.2015.2065	Removed by title and abstract screening
A. Digssie, A. Argaw and T. Belachew	2018	Developing an equation for estimating body height from linear body measurements of Ethiopian adults	10.1186/s40101-018-0185-7	Removed by title and abstract screening
A. Dires, P. Kumar, S. Gedamu, W. Yimam and S. Ademe	2022	Knowledge, attitude and prevention measures of students towards cutaneous leishmaniasis in Delanta district, Northeast Ethiopia	10.1016/j.parepi.2022.e00241	Removed by title and abstract screening
A. Dires, S. Gedamu, P. Kumar, W. Yimam, S. Ademe and T. Dires	2022	Determinants of cutaneous leishmaniasis among students in Delanta district, Northeast Ethiopia: A case-control study	10.1002/hsr2.917	Removed by title and abstract screening
A. Dires, T. Hagos, M. Yitayal, G. Amare and A. Y. Aschalew	2021	Quality of life and associated factors among patients with tuberculosis at the University of Gondar comprehensive specialized hospital, Ethiopia	10.1007/s11136-020-02717-w	Removed by title and abstract screening
A. Disassa and H. Kebu	2019	Psychosocial factors as predictors of risky driving behavior and accident involvement among drivers in Oromia Region, Ethiopia	10.1016/j.heliyon.2019.e01876	Removed by title and abstract screening
A. Dixit, M. C. Lee, B. Goettsch, Y. Afrane, A. K. Githeko and G. Yan	2016	Discovering the cost of care: consumer, provider, and retailer surveys shed light on the determinants of malaria health-seeking behaviours	10.1186/s12936-016-1232-7	Removed by title and abstract screening
A. Dona, M. Abera, T. Alemu and D. Hawaria	2018	Timely initiation of postpartum contraceptive utilization and associated factors among women of child bearing age in Aroressa District, Southern Ethiopia: a community based cross-sectional study	10.1186/s12889-018-5981-9	Removed by title and abstract screening
A. Dufera, E. T. Bala, H. O. Desta and K. Taye	2020	Determinants of Skilled Birth Attendant Utilization at Chelia District, West Ethiopia	10.1155/2020/9861096	Removed by title and abstract screening
A. Dule	2021	Psychological Distress Among Ethiopian Pregnant Women During COVID-19: Negative Correlation with Self-Efficacy	10.2147/prbm.s317961	Removed by title and abstract screening
A. Dungdung, A. Kumar, B. Kumar, M. Preetam, R. K. Tara and M. K. Saba	2020	Correlation and prognostic significance of serum amylase, serum lipase, and plasma cholinesterase in acute organophosphorus poisoning	10.4103/jfmpc.jfmpc_205_20	Removed by title and abstract screening
A. Dutywa, G. Olorunfemi and L. Mbodi	2022	Trends and determinants of operative vaginal delivery at two academic hospitals in Johannesburg, South Africa 2005–2019		Removed by title and abstract screening
A. E. Addila, T. Azale, Y. K. Gete and M. Yitayal	2021	Individual and community-level predictors of maternal alcohol consumption during pregnancy in Gondar town, Northwest Ethiopia: a multilevel logistic regression analysis	10.1186/s12884-021-03885-4	Removed by title and abstract screening
A. E. Akane, G. Alemu, K. Tesfaye, D. A. Ali, T. Abayneh, A. Kenubih, M. Ejo, A. Shite Abat, B. Admassu and S. M. Ibrahim	2022	Isolation and Molecular Detection of Pasteurellosis from Pneumonic Sheep in Selected Areas of Amhara Region, Ethiopia: An Implication for Designing Effective Ovine Pasteurellosis Vaccine	10.2147/vmrr.s365267	Removed by title and abstract screening
A. E. Ezeamama, E. Mupere, J. Oloya, L. Martinez, R. Kakaire, X. Yin, J. N. Sekandi and C. C. Whalen	2015	Age, sex, and nutritional status modify the CD4+ T-cell recovery rate in HIV-tuberculosis co-infected patients on combination antiretroviral therapy	10.1016/j.ijid.2015.04.008	Removed by title and abstract screening
A. E. Ezeamama, M. N. Woolfork, D. Guwatudde, D. Bagenda, Y. C. Manabe, W. W. Fawzi and M. C. Smith Fawzi	2016	Depressive and Anxiety Symptoms Predict Sustained Quality of Life Deficits in HIV-Positive Ugandan Adults Despite Antiretroviral Therapy: A Prospective Cohort Study	10.1097/md.0000000000002525	Removed by title and abstract screening
A. E. Ezeamama, S. K. Zalwango, A. Sikorskii, R. Tuke, P. M. Musoke, B. Giordani and M. J. Boivin	2021	In utero and peripartum antiretroviral exposure as predictor of cognition in 6- to 10-year-old HIV-exposed Ugandan children - a prospective cohort study	10.1111/hiv.13094	Removed by title and abstract screening
A. E. Huka, L. Oljira, A. B. Weldesenbet, A. A. Bushra, I. A. Ahmed, A. K. Tura and A. A. Tuluka	2023	Predictors of time to death among preterm neonates admitted to neonatal intensive care units at public hospitals in southern Ethiopia: A cohort study	10.1371/journal.pone.0283143	Removed by title and abstract screening
A. E. Kasahun, A. K. Sendekie and R. B. Abebe	2023	Assessment of pain management adequacy among hospitalized pediatric patients: institutional-based cross-sectional study	10.3389/fped.2023.1195416	Removed by title and abstract screening
A. E. Levin, A. S. Bangdiwala, E. Nalintya, E. Kagimu, J. Kasibante, M. K. Rutakingirwa, E. Mpoza, S. Jjunju, E. Nuwagira, R. Naluyima, P. Kirumira, C. Hou, K. Ssebambulidde, A. K. Musubire, D. A. Williams, M. Abassi, C. Muzoora, K. H. Hullsiek, R. Rajasingham, D. B. Meya, D. R. Boulware and C. P. Skipper	2023	Outpatient Cryptococcal Antigen Screening Is Associated With Favorable Baseline Characteristics and Improved Survival in Persons With Cryptococcal Meningitis in Uganda	10.1093/cid/ciac599	Removed by title and abstract screening
A. E. Mebratie, N. A. Moges, B. T. Meselu and M. F. Melesse	2022	Time to death from cervical cancer and predictors among cervical cancer patients in Felege Hiwot Comprehensive Specialized Hospital, North West Ethiopia: Facility-based retrospective follow-up study	10.1371/journal.pone.0269576	Removed by title and abstract screening
A. E. Moran, M. H. Forouzanfar, G. A. Roth, G. A. Mensah, M. Ezzati, C. J. Murray and M. Naghavi	2014	Temporal trends in ischemic heart disease mortality in 21 world regions, 1980 to 2010: the Global Burden of Disease 2010 study	10.1161/circulationaha.113.004042	Removed by title and abstract screening
A. E. P. Frosch, G. Ayodo, E. O. Odhiambo, K. Ireland, J. Vulule and S. E. Cusick	2018	Iron Deficiency is Prevalent among HIV-Infected Kenyan Adults and is Better Measured by Soluble Transferrin Receptor than Ferritin	10.4269/ajtmh.18-0208	Removed by title and abstract screening
A. Edmealem, S. Ademe and B. Tegegne	2020	Level of Physical Activity and Its Associated Factors Among Type II Diabetes Patients in Dessie Referral Hospital, Northeast Ethiopia	10.2147/dmso.s279772	Removed by title and abstract screening
A. Edmealem, S. Ademe and W. S. M	2023	Determinants of pelvic organ prolapse among gynecologic patients, Northeastern Ethiopia, 2020: A case-control study	10.1177/17455057231164549	Removed by title and abstract screening
A. Edward, Y. Jung, G. Ettyang, C. Chhorvann, C. Risko, A. E. Ghee and J. Chege	2022	A comparative study of adult and adolescent maternal care continuum following community-oriented interventions in Cambodia, Guatemala, Kenya, and Zambia	10.1371/journal.pone.0261161	Removed by title and abstract screening
A. Elamin, M. Garemo and A. Mulder	2021	Determinants of dental caries in children in the Middle East and North Africa region: a systematic review based on literature published from 2000 to 2019	10.1186/s12903-021-01482-7	Removed by title and abstract screening
A. Elfituri, T. Datta, H. R. Hubbard and R. Ganapathy	2020	Successful versus unsuccessful instrumental deliveries—Predictors and obstetric outcomes	https://www.ejog.org/article/S0301-2115(19)30506-8/abstract	Different population
A. Elkady, M. A. R. Soliman and A. M. Ali	2020	Clinical Outcomes of Infratentorial Meningioma Surgery in a Developing Country	10.1016/j.wneu.2020.01.202	Removed by title and abstract screening
A. Ellis, E. E. McClintic, E. O. Awino, B. A. Caruso, K. R. J. Arriola, S. G. Ventura, A. J. Kowalski, M. Linabarger, B. K. Wodnik, A. Webb-Girard, R. Muga and M. C. Freeman	2020	Practices and Perspectives on Latrine Use, Child Feces Disposal, and Clean Play Environments in Western Kenya	10.4269/ajtmh.19-0389	Removed by title and abstract screening
A. El-Menyar, R. Consunji, H. Abdelrahman, R. Latifi, B. M. Wahlen and H. Al-Thani	2018	Predictors and Time-Based Hospital Mortality in Patients with Isolated and Polytrauma Brain Injuries	10.1007/s00268-017-4310-2	Removed by title and abstract screening
A. El-Metwally, P. Toivola, K. AlAhmary, S. Bahkali, A. AlKhathaami, M. K. AlSaqabi, S. A. Al Ammar, M. Jawed and S. M. Alosaimi	2020	The Epidemiology of Celiac Disease in the General Population and High-Risk Groups in Arab Countries: A Systematic Review	10.1155/2020/6865917	Removed by title and abstract screening
A. Elmi Farah, A. H. Abbas and A. Tahir Ahmed	2018	Trends of admission and predictors of neonatal mortality: A hospital based retrospective cohort study in Somali region of Ethiopia	10.1371/journal.pone.0203314	Removed by title and abstract screening
A. Elrazek, M. Amer, B. El-Hawary, A. Salah, A. S. Bhagavathula, M. Alboraie and S. Saab	2017	Prediction of HCV vertical transmission: what factors should be optimized using data mining computational analysis	10.1111/liv.13146	Removed by title and abstract screening
A. Endalamaw, C. F. Gilks and Y. Assefa	2024	Socioeconomic inequality in adults undertaking HIV testing over time in Ethiopia based on data from demographic and health surveys	10.1371/journal.pone.0296869	Removed by title and abstract screening
A. Endalamaw, C. F. Gilks, F. Ambaw, M. D. Chatfield and Y. Assefa	2022	Satisfaction of tuberculosis patients to healthcare services at the global level: A systematic review	10.1111/hsc.13953	Removed by title and abstract screening
A. Endalamaw, D. Geremew, S. M. Alemu, S. Ambachew, H. Tesera and T. D. Habtewold	2021	HIV test coverage among pregnant women in Ethiopia: A systematic review and meta-analysis	10.2989/16085906.2021.1980066	Removed by title and abstract screening
A. Endalamaw, E. H. Engeda and N. Tezera	2018	Incidence of tuberculosis in children on antiretroviral therapy: a retrospective cohort study	10.1186/s13104-018-3846-z	Removed by title and abstract screening
A. Endalamaw, N. Tezera, S. Eshetie, S. Ambachew and T. D. Habtewold	2018	Adherence to Highly Active Antiretroviral Therapy Among Children in Ethiopia: A Systematic Review and Meta-analysis	10.1007/s10461-018-2152-z	Removed by title and abstract screening
A. Endalamaw, Y. Assefa, D. Geremew, H. Belete, B. A. Dachew, A. Belachew, W. Animaw, T. D. Habtewold and R. Wilson	2021	Disclosure of HIV seropositivity to sexual partner in Ethiopia: A systematic review	10.1177/17455065211063021	Removed by title and abstract screening
A. Endale, B. Erko, F. Weldegebreal and M. Legesse	2015	Predictors of compliance with community-directed treatment with ivermectin for onchocerciasis control in Kabo area, southwestern Ethiopia	10.1186/s13071-015-0695-7	Removed by title and abstract screening
A. Engdawork and H. R. Bork	2014	Long-term indigenous soil conservation technology in the Chencha area, southern Ethiopia: origin, characteristics, and sustainability	10.1007/s13280-014-0527-6	Removed by title and abstract screening
A. Engida, T. Ayelign, B. Mahteme, T. Aida and B. Abreham	2016	Types and Indications of Colostomy and Determinants of Outcomes of Patients After Surgery	10.4314/ejhs.v26i2.5	Removed by title and abstract screening
A. Enyew, K. Nigussie, T. Mihrete, M. Jemal, S. Kedir, E. Alemu and B. Mohammed	2023	Prevalence and associated factors of physical inactivity among adult diabetes mellitus patients in Felege Hiwot Referral Hospital, Bahir Dar, Northwest Ethiopia	10.1038/s41598-022-26895-4	Removed by title and abstract screening
A. Erfani	2014	Localization of determinants of fertility through measurement adaptations in developing-country settings: The case of Iran: Comment on "Analysis of economic determinants of fertility in Iran: a multilevel approach"	10.15171/ijhpm.2014.127	Removed by title and abstract screening
A. Eshete and Y. Adissu	2017	Women's Joint Decision on Contraceptive Use in Gedeo Zone, Southern Ethiopia: A Community Based Comparative Cross-Sectional Study	10.1155/2017/9389072	Removed by title and abstract screening
A. Eshete, A. Alemu and T. A. Zerfu	2019	Magnitude and Risk of Dying among Low Birth Weight Neonates in Rural Ethiopia: A Community-Based Cross-Sectional Study	10.1155/2019/9034952	Removed by title and abstract screening
A. Exavery, A. M. Kanté, M. Njozi, K. Tani, H. V. Doctor, A. Hingora and J. F. Phillips	2014	Predictors of mistimed, and unwanted pregnancies among women of childbearing age in Rufiji, Kilombero, and Ulanga districts of Tanzania	10.1186/1742-4755-11-63	Removed by title and abstract screening
A. Eyeberu, A. Alemu, A. Debella and I. Mussa	2023	Is intimate partner violence and obstetrics characteristics of pregnant women associated with preterm birth in Ethiopia? Umbrella review on preterm birth	10.1186/s12978-023-01716-7	Removed by title and abstract screening
A. Eyeberu, I. Musa and A. Debella	2024	Neonatal sepsis and its predictors in Ethiopia: umbrella reviews of a systematic review and meta-analysis, 2023	10.1097/ms9.0000000000001619	Removed by title and abstract screening
A. Eyeberu, T. Getachew, A. Debella, A. Birhanu, A. Alemu and Y. Dessie	2022	Practicing Level and Determinants of Safe Cord Care and Skin-To-Skin Contact Among Post-partum Women in Public Hospitals of Eastern Ethiopia	10.3389/fped.2022.883620	Removed by title and abstract screening
A. Eyeberu, T. Getachew, A. Debella, B. Balis, B. Eshetu, S. Mesfin, H. Bekele, D. Tamiru, G. Tiruye, M. Degefa, A. Alemu, M. Dheressa and Y. Dessie	2023	Utilization of pharmacological labour analgesia: a survey of obstetric care providers in eastern Ethiopia	10.1093/inthealth/ihac061	Removed by title and abstract screening
A. Eyeberu, T. Getachew, A. Kebad and A. Debella	2024	Early newborn bathing practice and its determinants among postpartum women in Ethiopia: a systematic review and meta-analysis	10.1186/s12884-024-06280-x	Removed by title and abstract screening
A. Eyeberu, T. Getachew, A. Sertsu, M. Sisay, Y. Baye, A. Debella and A. Alemu	2022	Teenage pregnancy and its predictors in Africa: A systematic review and meta-analysis		Removed by title and abstract screening
A. F. Dadi, L. Mwanri, R. J. Woodman, T. Azale and E. R. Miller	2020	Causal mechanisms of postnatal depression among women in Gondar town, Ethiopia: application of a stress-process model with generalized structural equation modeling	10.1186/s12978-020-00912-z	Removed by title and abstract screening
A. F. Hiruy, A. A. Teshome, Y. T. Desta, X. Zuo, S. He, E. G. Assefa and C. Ying	2021	Dietary condition and feeding practices of children aged 6-23 months in Ethiopia: analysis of 2005-2016 demographic and health survey	10.1038/s41430-020-00828-8	Removed by title and abstract screening
A. F. Massae, M. Larsson, A. B. Pembe, C. Mbekenga and A. S. Svanberg	2022	Patterns and predictors of fear of childbirth and depressive symptoms over time in a cohort of women in the Pwani region, Tanzania	10.1371/journal.pone.0277004	Removed by title and abstract screening
A. F. Sium, W. Gudu, D. E. I. Lucero‐Prisno and A. Tilahun	2022	Predictors of adverse perinatal and maternal outcomes of instrumental vaginal delivery at a tertiary setting in Ethiopia: A cross‐sectional study	DOI: 10.1002/puh2.41	Included
A. Faiola, M. N. Kamel Boulos, S. Bin Naeem and A. Ur-Rehman	2022	Integrating Social and Family Support as a Measure of Health Outcomes: Validity Implications from the Integrated Model of Health Literacy	10.3390/ijerph20010729	Removed by title and abstract screening
A. Fayyaz, G. Robinson, P. L. Chang, D. Bekele, S. Yimer, N. Carrasquilla-Garcia, K. Negash, A. Surendrarao, E. J. B. von Wettberg, S. A. Kemal, K. Tesfaye, A. Fikre, A. D. Farmer and D. R. Cook	2023	Hiding in plain sight: Genome-wide recombination and a dynamic accessory genome drive diversity in Fusarium oxysporum f.sp. ciceris	10.1073/pnas.2220570120	Removed by title and abstract screening
A. Fekadu Dadi, E. R. Miller, R. J. Woodman, T. Azale and L. Mwanri	2020	Effect of antenatal depression on adverse birth outcomes in Gondar town, Ethiopia: A community-based cohort study	10.1371/journal.pone.0234728	Removed by title and abstract screening
A. Fekadu, M. Demissie, R. Birhane, G. Medhin, T. Bitew, M. Hailemariam, A. Minaye, K. Habtamu, B. Milkias, I. Petersen, V. Patel, A. J. Cleare, R. Mayston, G. Thornicroft, A. Alem, C. Hanlon and M. Prince	2022	Under detection of depression in primary care settings in low and middle-income countries: a systematic review and meta-analysis	10.1186/s13643-022-01893-9	Removed by title and abstract screening
A. Feleke, M. Gebrehiwot, H. Kloos, A. Embrandiri, C. Daba, S. Hassen and M. Adane	2022	COVID-19 preventive practices and associated factors among high school and preparatory school students in Dessie City, Ethiopia	10.3389/fpubh.2022.1019584	Removed by title and abstract screening
A. Fenta, G. Demeke, A. Bitew, D. Kebede and T. Hailu	2020	Prevalence and Associated Factors of TB Co-Morbidity Among HIV Sero-Positive Individuals in Shegaw Motta District Hospital, Ethiopia	10.2147/ijgm.s278758	Removed by title and abstract screening
A. Ferede, F. Lemessa, M. Tafa and S. Sisay	2017	The prevalence of malnutrition and its associated risk factors among women of reproductive age in Ziway Dugda district, Arsi Zone, Oromia Regional State, Ethiopia	10.1016/j.puhe.2017.06.011	Removed by title and abstract screening
A. Ferede, G. D. Kibret, Y. Million, M. M. Simeneh, Y. A. Belay and D. Hailemariam	2018	Magnitude of Turnover Intention and Associated Factors among Health Professionals Working in Public Health Institutions of North Shoa Zone, Amhara Region, Ethiopia	10.1155/2018/3165379	Removed by title and abstract screening
A. Ferguson, K. Shannon, J. Butler and S. M. Goldenberg	2017	A comprehensive review of HIV/STI prevention and sexual and reproductive health services among sex Workers in Conflict-Affected Settings: call for an evidence- and rights-based approach in the humanitarian response	10.1186/s13031-017-0124-y	Removed by title and abstract screening
A. Fikadu, M. Sultan, M. Michael and A. Workina	2021	Pattern and Outcomes of Fall Injuries and Associated Factors in Emergency Department at Addis Ababa Burn, Emergency and Trauma Hospital	10.2147/oaem.s315546	Removed by title and abstract screening
A. Fikire, G. Ayele and D. Haftu	2020	Determinants of delay in care seeking for diarrheal diseases among mothers/caregivers with under-five children in public health facilities of Arba Minch town, southern Ethiopia; 2019	10.1371/journal.pone.0228558	Removed by title and abstract screening
A. Fikrie, A. Alemayehu and S. Gebremedhin	2019	Treatment outcomes and factors affecting time-to-recovery from severe acute malnutrition in 6-59 months old children admitted to a stabilization center in Southern Ethiopia: A retrospective cohort study	10.1186/s13052-019-0642-x	Removed by title and abstract screening
A. Fikrie, E. Amaje, A. J. Bonkiye, W. Golicha Wako, A. Aliyo, T. Utura, N. Sirage and B. Loka	2022	Determinants of neonatal near misses among neonates admitted to Guji and Borena zones selected public hospitals, Southern Ethiopia, 2021: A facility based unmatched case control study design	10.1371/journal.pgph.0000168	Different population
A. Fikrie, R. Zeleke, H. Bekele, W. Seyoum, D. Hailu, Z. J. Wayessa, G. Tufa, T. Utura, M. Matie and G. D. Oda	2022	Time-to-recovery after cesarean section delivery among women who gave birth through cesarean section at Hawassa University Comprehensive Specialized Hospital, South Ethiopia: A prospective cohort study	10.1371/journal.pgph.0000696	Removed by title and abstract screening
A. Filipović, D. Mašulović, M. Živanović, T. Filipović, D. Bulatović, M. Zakošek, D. Nikolić and D. Galun	2022	Impact of the COVID-19 Pandemic on the Outcomes of Transarterial Chemoembolization in Patients with Hepatocellular Carcinoma: A Single Center Experience from a Developing Country	10.3390/medicina58121701	Removed by title and abstract screening
A. Fimbo, Y. H. Mwalwisi, K. Mwamwitwa, D. Matiko, E. Mfinanga, J. Lyimo, A. Sabasaba, S. Missago, E. Bukundi, G. Gotora, D. Respick, A. Nkayamba, E. Masunga, R. H. Mnkugwe, P. P. Kunambi, C. Munishi, C. C. Musanhu, O. M. S. Minzi and E. M. Mlugu	2024	Incidence and determinants of adverse events in individuals with HIV commencing Dolutegravir-based antiretroviral therapy in mainland Tanzania	10.1038/s41598-023-51144-7	Removed by title and abstract screening
A. Finnegan, M. Morse, M. Nadas and M. Westerhaus	2017	Where We Fall Down: Tensions in Teaching Social Medicine and Global Health	10.1016/j.aogh.2017.03.515	Removed by title and abstract screening
A. Fuchs, F. Resch, M. Kaess and E. Moehler	2022	Early parenting stress links obstetric complications and child psychopathology in middle childhood in an at-risk sample		Removed by title and abstract screening
A. G. Agena and L. M. Modiba	2021	Consistency and timeliness of intrapartum care interventions as predictors of intrapartum stillbirth in public health facilities of Addis Ababa, Ethiopia: a case-control study	10.11604/pamj.2021.40.36.25838	Removed by title and abstract screening
A. G. Agena and L. M. Modiba	2020	Labour admission assessment results of index pregnancy as predictors of intrapartum stillbirth in public health facilities of Addis Ababa: A case-control study	10.1371/journal.pone.0230478	Removed by title and abstract screening
A. G. Agena and L. M. Modiba	2019	Maternal and foetal medical conditions during pregnancy as determinants of intrapartum stillbirth in public health facilities of Addis Ababa: a case-control study	10.11604/pamj.2019.33.21.17728	Removed by title and abstract screening
A. G. Alamdo, M. K. Debere and Z. M. Tirfe	2020	Factors associated with non-utilization of long acting and permanent contraceptive methods among married women of reproductive age in Chencha district, Southern Ethiopia: a case-control study	10.11604/pamj.2020.35.109.20683	Removed by title and abstract screening
A. G. Arero, A. Vasheghani-Farahani, B. M. Tigabu, G. Arero, B. Y. Ayene and D. Soltani	2022	Long-term risk and predictors of cerebrovascular events following sepsis hospitalization: A systematic review and meta-analysis	10.3389/fmed.2022.1065476	Removed by title and abstract screening
A. G. Asfaw, D. N. Koye, A. F. Demssie, E. G. Zeleke and Y. A. Gelaw	2016	Determinants of default to fully completion of immunization among children aged 12 to 23 months in south Ethiopia: unmatched case-control study	10.11604/pamj.2016.23.100.7879	Removed by title and abstract screening
A. G. Asmelash and S. Kumar	2019	The structural relationship between tourist satisfaction and sustainable heritage tourism development in Tigrai, Ethiopia	10.1016/j.heliyon.2019.e01335	Removed by title and abstract screening
A. G. Baraki, L. D. Gezie, E. G. Zeleke, T. Awoke and A. T. Tsegaye	2019	Body mass index variation over time and associated factors among HIV-positive adults on second-line ART in north-west Ethiopia: a retrospective follow-up study	10.1136/bmjopen-2019-033393	Removed by title and abstract screening
A. G. Baraki, T. Y. Akalu, H. F. Wolde, A. M. Lakew and K. A. Gonete	2020	Factors affecting infant mortality in the general population: evidence from the 2016 Ethiopian demographic and health survey (EDHS); a multilevel analysis	10.1186/s12884-020-03002-x	Removed by title and abstract screening
A. G. Baraki, T. Y. Akalu, H. F. Wolde, W. W. Takele, W. N. Mamo, B. Derseh, H. D. Desyibelew and A. F. Dadi	2020	Time to recovery from severe acute malnutrition and its predictors: a multicentre retrospective follow-up study in Amhara region, north-west Ethiopia	10.1136/bmjopen-2019-034583	Removed by title and abstract screening
A. G. Buchwald, J. A. Walldorf, L. M. Cohee, J. E. Coalson, N. Chimbiya, A. Bauleni, K. Nkanaunena, A. Ngwira, A. Kapito-Tembo, D. P. Mathanga, T. E. Taylor and M. K. Laufer	2016	Bed net use among school-aged children after a universal bed net campaign in Malawi	10.1186/s12936-016-1178-9	Removed by title and abstract screening
A. G. Buchwald, J. R. Verani, A. M. Keita, M. Jahangir Hossain, A. Roose, S. O. Sow, R. Omore, S. Doh, J. C. M. Jones, D. Nasrin, S. M. A. Zaman, C. Okoi, M. Antonio, J. B. Ochieng, J. Juma, U. Onwuchekwa, H. Powell, J. A. Platts-Mills, S. M. Tennant and K. L. Kotloff	2023	Etiology, Presentation, and Risk Factors for Diarrheal Syndromes in 3 Sub-Saharan African Countries After the Introduction of Rotavirus Vaccines From the Vaccine Impact on Diarrhea in Africa (VIDA) Study	10.1093/cid/ciad022	Removed by title and abstract screening
A. G. Chernet and K. T. Cherie	2020	Prevalence of intimate partner violence against women and associated factors in Ethiopia	10.1186/s12905-020-0892-1	Removed by title and abstract screening
A. G. Chernet, K. T. Dumga and K. T. Cherie	2019	Home Delivery Practices and Associated Factors in Ethiopia		Removed by title and abstract screening
A. G. Decano, K. Pettigrew, W. Sabiiti, D. J. Sloan, S. Neema, J. Bazira, J. Kiiru, H. Onyango, B. Asiimwe and M. T. G. Holden	2021	Pan-Resistome Characterization of Uropathogenic Escherichia coli and Klebsiella pneumoniae Strains Circulating in Uganda and Kenya, Isolated from 2017-2018	10.3390/antibiotics10121547	Removed by title and abstract screening
A. G. Dubie, M. Kokeb, A. T. Mersha and C. D. Agegnehu	2021	Prevalence and associated factors of perinatal asphyxia in newborns admitted to neonatal intensive care unit at the University of Gondar Comprehensive Specialized Hospital, Northwest Ethiopia, Ethiopia	10.1186/s12887-021-03019-x	Different population
A. G. Ejigu and S. H. Lambyo	2021	Predicting factors of failed induction of labor in three hospitals of Southwest Ethiopia: a cross-sectional study	10.1186/s12884-021-03862-x	Removed by title and abstract screening
A. G. Gaga, T. A. Abebo and Y. Simachew	2023	Predictors of homebirth amidst COVID-19 pandemic among women attending health facilities in Wondo Genet, Sidama Region, Ethiopia: A case control study	10.1371/journal.pone.0283547	Removed by title and abstract screening
A. G. Gemechu, L. Assefa Ayana, Z. D. Waqtole, E. K. Tola and M. D. Beyene	2021	Risky sexual behavior and its associated factors among daily laborers in Arjo-Didessa sugar factory, Jimma Arjo, Southwest Ethiopia: An institution-based cross-sectional study	10.1177/2050312121994358	Removed by title and abstract screening
A. G. Henry, A. S. Brooks and D. R. Piperno	2014	Plant foods and the dietary ecology of Neanderthals and early modern humans	10.1016/j.jhevol.2013.12.014	Removed by title and abstract screening
A. G. Kbede, M. Alemayew, Y. Tafere and G. B. Mulu	2021	Determinants of Delayed Treatment-seeking for Diarrheal Diseases among Mothers with under-five Children in North Western Ethiopia, 2020: A case-control Study	10.4314/ejhs.v31i6.11	Removed by title and abstract screening
A. G. Kelbore, W. Alemu, A. Shumye and S. Getachew	2015	Magnitude and associated factors of Atopic dermatitis among children in Ayder referral hospital, Mekelle, Ethiopia	10.1186/s12895-015-0034-x	Removed by title and abstract screening
A. G. Mekonnen, A. D. Bayleyegn and E. T. Ayele	2019	Immunization coverage of 12-23 months old children and its associated factors in Minjar-Shenkora district, Ethiopia: a community-based study	10.1186/s12887-019-1575-7	Removed by title and abstract screening
A. G. Mekonnen, A. D. Bayleyegn, Y. A. Aynalem, T. D. Adane, M. A. Muluneh and A. B. Zeru	2020	Determinants of knowledge, attitudes, and practices in relation to HIV/AIDS and other STIs among people with disabilities in North-Shewa zone, Ethiopia	10.1371/journal.pone.0241312	Removed by title and abstract screening
A. G. Mekonnen, D. B. Odo, D. Nigatu, N. S. Amare and M. A. Tizazu	2022	Determinants of adolescents' contraceptive uptake in Ethiopia: a systematic review of literature	10.1186/s40834-022-00183-y	Removed by title and abstract screening
A. G. Minas and M. Ganga-Limando	2016	Social-Cognitive Predictors of Exclusive Breastfeeding among Primiparous Mothers in Addis Ababa, Ethiopia	10.1371/journal.pone.0164128	Removed by title and abstract screening
A. G. Mokaya, V. Mutiso, A. Musau, A. Tele, Y. Kombe, Z. Ng'ang'a, E. Frank, D. M. Ndetei and V. Clair	2016	Substance Use among a Sample of Healthcare Workers in Kenya: A Cross-Sectional Study	10.1080/02791072.2016.1211352	Removed by title and abstract screening
A. Galle, H. Manaharlal, E. Cumbane, J. Picardo, S. Griffin, N. Osman, K. Roelens and O. Degomme	2019	Disrespect and abuse during facility-based childbirth in southern Mozambique: a cross-sectional study		Removed by title and abstract screening
A. Gashaw, M. Hunie, E. Amare, A. Zewdie, M. Abebe, M. Demeke, S. Kefelegn, D. Yehualashet, A. Alemu, Y. Adamu, T. Gugsa and A. Tagele	2023	Proportion of births protected against neonatal tetanus and its associated factors among mothers who gave birth within the past 6 months in Gozamn district, Northwest Ethiopia, 2022	10.1080/21645515.2023.2223066	Removed by title and abstract screening
A. Gebre and A. Mulugeta	2015	Prevalence of Anemia and Associated Factors among Pregnant Women in North Western Zone of Tigray, Northern Ethiopia: A Cross-Sectional Study	10.1155/2015/165430	Removed by title and abstract screening
A. Gebre, P. S. Reddy, A. Mulugeta, Y. Sedik and M. Kahssay	2019	Prevalence of Malnutrition and Associated Factors among Under-Five Children in Pastoral Communities of Afar Regional State, Northeast Ethiopia: A Community-Based Cross-Sectional Study	10.1155/2019/9187609	Removed by title and abstract screening
A. Gebreegziabher Hailu, T. Kebede Fanta, F. Tekulu Welay, N. Etsay Assefa, S. Aregawi Hadera, G. Aregawi Gebremeskel, H. Weldeslassie Gebremedhin and G. G. Asefa	2020	Determinants of Cesarean Section Deliveries in Public Hospitals of Addis Ababa, Ethiopia, 2018/19: A Case-Control Study	10.1155/2020/9018747	Removed by title and abstract screening
A. Gebrekidan Abbay, A. Tibebe Mulatu and H. Azadi	2018	Community Knowledge, Perceived Beliefs and Associated Factors of Mental Distress: A Case Study from Northern Ethiopia	10.3390/ijerph15112423	Removed by title and abstract screening
A. Gebreyesus	2019	Determinants of client satisfaction with family planning services in public health facilities of Jigjiga town, Eastern Ethiopia	10.1186/s12913-019-4475-5	Removed by title and abstract screening
A. Gebrie and A. Alebel	2020	A systematic review and meta-analysis of the prevalence and predictors of anemia among children in Ethiopia	10.4314/ahs.v20i4.59	Removed by title and abstract screening
A. Gebrie, A. Alebel, A. Zegeye and B. Tesfaye	2018	Prevalence and predictors of khat chewing among Ethiopian university students: A systematic review and meta-analysis	10.1371/journal.pone.0195718	Removed by title and abstract screening
A. Gebrie, N. Gnanasekaran, M. Menon, M. Sisay and A. Zegeye	2018	Evaluation of lipid profiles and hematological parameters in hypertensive patients: Laboratory-based cross-sectional study	10.1177/2050312118756663	Removed by title and abstract screening
A. Geda, S. Shemsu and R. Debalke	2021	Determinants of perinatal mortality in public hospitals of Iluu Abbaa Boor Oromia Region, South West Ethiopia, 2019: unmatched case–control study		Different population
A. Gedefaw, B. Tilahun and A. Asefa	2015	Predictors of self-reported academic performance among undergraduate medical students of Hawassa University, Ethiopia	10.2147/amep.s78604	Removed by title and abstract screening
A. Gedefie, A. Adamu, E. Alemayehu, Y. Kassa and M. A. Belete	2021	Hepatitis C Virus Infection among HIV-Infected Patients Attending Dessie Referral Hospital, Northeastern Ethiopia	10.1155/2021/6675851	Removed by title and abstract screening
A. Gedefie, A. Seid, G. Molla Fenta, M. Tilahun, A. Shibabaw and A. Ali	2023	Hepatitis B and C virus infections and associated factors among HIV-positive and HIV-negative tuberculosis patients in public health facilities, Northeast Ethiopia: A comparative cross-sectional study	10.1177/20503121231166642	Removed by title and abstract screening
A. Gedefie, T. Birara, S. Misganaw, G. M. Bambo, S. S. Kebede, M. Tilahun, O. Mohammed, Y. Kassa, H. Bisetegn and E. Alemayehu	2023	Clinical profiles, epidemiological characteristics and treatment outcomes of COVID-19 patients in North-eastern Ethiopia: A retrospective cohort study	10.1371/journal.pgph.0002285	Removed by title and abstract screening
A. Geleto, C. Chojenta, A. Musa and D. Loxton	2019	WOMEN's Knowledge of Obstetric Danger signs in Ethiopia (WOMEN's KODE):a systematic review and meta-analysis	10.1186/s13643-019-0979-7	Removed by title and abstract screening
A. Geleto, C. Chojenta, T. Taddele and D. Loxton	2020	Magnitude and determinants of obstetric case fatality rate among women with the direct causes of maternal deaths in Ethiopia: a national cross sectional study	10.1186/s12884-020-2830-5	Unspecified outcome
A. Geleto, E. Sinba and M. M. Ali	2022	Dental caries and associated factors among patients visiting Shashamane Comprehensive Specialized Hospital	10.1371/journal.pone.0265000	Removed by title and abstract screening
A. Geletu, A. Lelisa and K. Baye	2019	Provision of low-iron micronutrient powders on alternate days is associated with lower prevalence of anaemia, stunting, and improved motor milestone acquisition in the first year of life: A retrospective cohort study in rural Ethiopia	10.1111/mcn.12785	Removed by title and abstract screening
A. Gelu, M. Edris, T. Derso and Z. Abebe	2018	Undernutrition and associated factors among children aged 6-59 months living in slum areas of Gondar city, northwest Ethiopia: a cross-sectional study	10.2147/phmt.s172317	Removed by title and abstract screening
A. Gemechu, A. Mihret, A. Aseffa, R. Howe, B. Seyoum and A. Mulu	2023	Loss to Follow-up and Death Among Individuals With Newly Diagnosed Human Immunodeficiency Virus Receiving Dolutegravir-Based First-Line Antiretroviral Treatment in Eastern Ethiopia: Implications for 95% United Nations Targets	10.1093/ofid/ofad522	Removed by title and abstract screening
A. Gemechu, A. Mihret, F. A. Atire, A. Aseffa, R. Howe, B. Seyoum and A. Mulu	2023	Virological Non-Suppression among Newly Diagnosed HIV-Positive Individuals on Dolutegravir-Based Antiretroviral Treatment in Eastern Ethiopia: Follow-Up Study	10.3390/tropicalmed8080391	Removed by title and abstract screening
A. Genet and A. Girma	2024	Magnitude, associated risk factors, and trend comparisons of identified tuberculosis types among prisons in Ethiopia: A systematic review and meta-analysis	10.1002/hsr2.1789	Removed by title and abstract screening
A. Genet, Z. Mekonnen, E. Yizengaw and D. Mekonnen	2021	First line antiretroviral treatment failure and associated factors among people living with HIV in northwest Ethiopia	10.4314/ahs.v21i1.34	Removed by title and abstract screening
A. Georgiadis, L. Benny, L. T. Duc, S. Galab, P. Reddy and T. Woldehanna	2017	Growth recovery and faltering through early adolescence in low- and middle-income countries: Determinants and implications for cognitive development	10.1016/j.socscimed.2017.02.031	Removed by title and abstract screening
A. Geta, G. A. Biks, E. Dellie and L. Yazachew	2021	Job Satisfaction and Associated Factors among Health Professionals Working at Public and Private Hospitals in Bahir Dar City, Northwest Ethiopia: A Comparative Cross-Sectional Study	10.1155/2021/6632585	Removed by title and abstract screening
A. Getachew, A. Tadie, D. H. Chercos and T. Guadu	2018	Level of Faecal Coliform Contamination of Drinking Water Sources and Its Associated Risk Factors in Rural Settings of North Gondar Zone, Ethiopia: A Cross-Sectional Community Based Study	10.4314/ejhs.v28i2.14	Removed by title and abstract screening
A. Getaye, N. Cherie, G. W. Bazie and T. Gebremeskel Aragie	2021	Proportion of Depression and Its Associated Factors Among Youth HIV/AIDS Clients Attending ART Clinic in Dessie Town Government Health Facilities, Northeast Ethiopia	10.2147/jmdh.s296849	Removed by title and abstract screening
A. Geteneh, H. Andualem, D. M. Belay, M. Kiros and S. Biset	2023	Immune reconstitution inflammatory syndrome, a controversial burden in the East African context: a systematic review and meta-analysis	10.3389/fmed.2023.1192086	Removed by title and abstract screening
A. Getenet, M. Tesfa, A. Ferede and Y. Molla	2019	Determinants of adherence to anti-hypertensive medications among adult hypertensive patients on follow-up in Hawassa Referral Hospital: A case-control study	10.1177/2048004019892758	Removed by title and abstract screening
A. Getie, A. Wondmieneh, M. Bimerew, G. Gedefaw and A. Demis	2021	Determinants of diabetes ketoacidosis among diabetes mellitus patients at North Wollo and Waghimra zone public hospitals, Amhara region, Northern Ethiopia	10.1186/s12902-021-00692-y	Removed by title and abstract screening
A. Getiye, H. F. Zakaria, A. Deressa, G. Mamo, M. Gamachu, A. Birhanu, A. Eyeberu, A. Debela, B. Hawulte, G. Tesfaye and I. Mussa	2024	Magnitude and factors associated with delay in treatment-seeking among new pulmonary tuberculosis patients in public health facilities in Habro district, eastern Ethiopia	10.1177/11786329241232532	Removed by title and abstract screening
A. Getnet, L. Oljira, N. Assefa, G. Tiruye and Z. Figa	2023	Determinants of premature rupture of membrane among pregnant women in Harar town, Eastern Ethiopia: A case-control study	10.1016/j.heliyon.2023.e15445	Removed by title and abstract screening
A. Getnet, S. M. Woldeyohannes, L. Bekana, T. Mekonen, W. Fekadu, M. Menberu, S. Yimer, A. Assaye, A. Belete and H. Belete	2016	Antiepileptic Drug Nonadherence and Its Predictors among People with Epilepsy	10.1155/2016/3189108	Removed by title and abstract screening
A. Getu, H. F. Wolde, Y. Animut and A. A. Kibret	2022	Incidence and predictors of Tuberculosis among patients enrolled in Anti-Retroviral Therapy after universal test and treat program, Addis Ababa, Ethiopia. A retrospective follow -up study	10.1371/journal.pone.0272358	Removed by title and abstract screening
A. Gezaw, W. Melese, B. Getachew and T. Belachew	2023	Double burden of malnutrition and associated factors among adolescent in Ethiopia: A systematic review and meta-analysis	10.1371/journal.pone.0282240	Removed by title and abstract screening
A. Gezie, W. Anteneh, E. Dejen and S. T. Mereta	2017	Effects of human-induced environmental changes on benthic macroinvertebrate assemblages of wetlands in Lake Tana Watershed, Northwest Ethiopia	10.1007/s10661-017-5853-2	Removed by title and abstract screening
A. Ghidini, D. Stewart, J. C. Pezzullo and A. Locatelli	2017	Neonatal complications in vacuum-assisted vaginal delivery: are they associated with number of pulls, cup detachments, and duration of vacuum application?		Different population
A. Girma, A. Genetu, E. Ayalew and D. Getachew	2022	Determinants of dietary practice among pregnant women at the public hospitals in Bench-Sheko and Kaffa Zones, Southwest Ethiopia	10.1186/s40795-022-00588-7	Removed by title and abstract screening
A. Girma, H. Woldie, F. A. Mekonnen, K. A. Gonete and M. Sisay	2019	Undernutrition and associated factors among urban children aged 24-59 months in Northwest Ethiopia: a community based cross sectional study	10.1186/s12887-019-1595-3	Removed by title and abstract screening
A. Girmay, T. Mariye and H. Gerensea	2019	Early sexual debut and associated factors among secondary school students of central zone of Tigray, Northern Ethiopia, 2018	10.11604/pamj.2019.34.1.17139	Removed by title and abstract screening
A. Gitimu, C. Herr, H. Oruko, E. Karijo, R. Gichuki, P. Ofware, A. Lakati and J. Nyagero	2015	Determinants of use of skilled birth attendant at delivery in Makueni, Kenya: a cross sectional study	10.1186/s12884-015-0442-2	Removed by title and abstract screening
A. Godana, D. Dessalegn, F. Adem and D. Edessa	2021	Treatment Outcomes and Determinants of Eclampsia and Severe Preeclampsia Among Pregnant Women Admitted to Selected Tertiary Hospitals in Ethiopia: A Cohort Study	10.2147/ijwh.s321128	Removed by title and abstract screening
A. Goldblatt, Z. Kwena, M. Lahiff, K. Agot, A. Minnis, N. Prata, J. Lin, E. A. Bukusi and C. L. Auerswald	2015	Prevalence and Correlates of HIV Infection among Street Boys in Kisumu, Kenya	10.1371/journal.pone.0140005	Removed by title and abstract screening
A. Gonie, A. Wudneh, D. Nigatu and Z. Dendir	2018	Determinants of family planning use among married women in bale eco-region, Southeast Ethiopia: a community based study	10.1186/s12905-018-0539-7	Removed by title and abstract screening
A. Goshu Muluneh, M. Woldemariam Merid, B. Tigabu, M. Getie Ferede, G. Molla Kassa and Y. Animut	2022	Less than one-fifth of Ethiopian children were vaccinated for measles second dose; evidence from the Ethiopian mini demographic and health survey 2019	10.1016/j.jvacx.2022.100217	Removed by title and abstract screening
A. Gourlay, A. Wringe, J. Todd, C. Cawley, D. Michael, R. Machemba, G. Reniers, M. Urassa and B. Zaba	2015	Factors associated with uptake of services to prevent mother-to-child transmission of HIV in a community cohort in rural Tanzania	10.1136/sextrans-2014-051907	Removed by title and abstract screening
A. Groyecka, C. Witzel, M. Butovskaya and P. Sorokowski	2019	Similarities in Color Preferences Between Women and Men: The Case of Hadza, the Hunter-Gatherers From Tanzania	10.1177/0301006619840937	Removed by title and abstract screening
A. Gupta, G. Kapoor, S. Jain and R. Bajpai	2015	Absolute Lymphocyte Count Recovery Independently Predicts Outcome in Childhood Acute Lymphoblastic Leukemia: Experience From a Tertiary Care Cancer Center of a Developing Country	10.1097/mph.0000000000000249	Removed by title and abstract screening
A. Gurung, J. I. Levy and M. L. Bell	2017	Modeling the intraurban variation in nitrogen dioxide in urban areas in Kathmandu Valley, Nepal	10.1016/j.envres.2017.01.038	Removed by title and abstract screening
A. H. Abdata Workina, Ayele Fikadu, Hailu Asmera	2023	Fetal complications associated with operative deliveries in Jimma University Medical Centre		Different population
A. H. Al-Mistarehi, K. A. Kheirallah, A. Yassin, S. Alomari, M. K. Aledrisi, E. M. Bani Ata, N. H. Hammad, A. N. Khanfar, A. M. Ibnian and B. Y. Khassawneh	2021	Determinants of the willingness of the general population to get vaccinated against COVID-19 in a developing country	10.7774/cevr.2021.10.2.171	Removed by title and abstract screening
A. H. Al-Mistarehi, M. A. Elsayed, R. M. Ibrahim, T. H. Elzubair, S. Badi, M. H. Ahmed, R. Alkhaddash, M. K. Ali, Y. S. Khader and S. Alomari	2022	Clinical Outcomes of Primary Subarachnoid Hemorrhage: An Exploratory Cohort Study from Sudan	10.1177/19418744211068289	Removed by title and abstract screening
A. H. Dagne and M. M. Ayalew	2020	Factors affecting research utilisation of nurses and midwives working in North Gondar and West Gojjam Zone public hospitals, Ethiopia: a cross-sectional study	10.1136/bmjopen-2020-039586	Removed by title and abstract screening
A. H. Dagne and S. B. Zewude	2022	Postpartum haemorrhage and associated factors among mothers who gave birth in South Gondar Zone public health facilities, Ethiopia: a cross-sectional study	10.1136/postgradmedj-2020-139382	Removed by title and abstract screening
A. H. Dagne, M. H. Beshah, B. G. Kassa and E. H. Dagnaw	2021	Implementation of evidence-based practice and associated factors among nurses and midwives working in Amhara Region government hospitals: a cross-sectional study	10.1186/s12978-021-01096-w	Removed by title and abstract screening
A. H. Dagne, S. B. Zewude and A. M. Semahegn	2022	Appropriate Complementary Feeding Practice and Its Associated Factors among Mothers Who Have Children Aged between 6 and 24 Months in Ethiopia: Systematic Review and Meta-Analysis	10.1155/2022/1548390	Removed by title and abstract screening
A. H. Elduma, M. A. Mansournia, A. R. Foroushani, H. M. H. Ali, A. M. A. Elegail, A. Elsony and K. Holakouie-Naieni	2019	Assessment of the risk factors associated with multidrug-resistant tuberculosis in Sudan: a case-control study	10.4178/epih.e2019014	Removed by title and abstract screening
A. H. Fikire and M. B. Zegeye	2022	Determinants of Rural Household Food Security Status in North Shewa Zone, Amhara Region, Ethiopia	10.1155/2022/9561063	Removed by title and abstract screening
A. H. Geletu, A. S. Teferra, M. M. Sisay and D. F. Teshome	2018	Incidence and predictors of chronic kidney diseases among type 2 diabetes mellitus patients at St. Paul's Hospital, Addis Ababa, Ethiopia	10.1186/s13104-018-3618-9	Removed by title and abstract screening
A. H. Guye, T. Nigussie, M. Tesema, D. B. Shambi, B. S. Deriba, N. S. Dureso and S. M. Debela	2023	Determinants of defaulter to full vaccination among children aged 12-23 months in Siraro district, West Arsi zone, Oromia, Ethiopia: a case-control study	10.1186/s12887-023-04029-7	Removed by title and abstract screening
A. H. Li, N. N. Lam, S. Dhanani, M. Weir, V. Prakash, J. Kim, G. Knoll and A. X. Garg	2016	Registration for deceased organ and tissue donation among Ontario immigrants: a population-based cross-sectional study	10.9778/cmajo.20160024	Removed by title and abstract screening
A. H. Mirkuzie	2014	Exploring inequities in skilled care at birth among migrant population in a metropolitan city Addis Ababa, Ethiopia; a qualitative study	10.1186/s12939-014-0110-6	Removed by title and abstract screening
A. H. Mirkuzie	2018	Implementation and outcomes of guideline revisions for the prevention of mother-to-child HIV transmission in Mother Support Programme, Addis Ababa, Ethiopia	10.1371/journal.pone.0198438	Removed by title and abstract screening
A. H. Moloi, S. Mall, M. E. Engel, R. Stafford, Z. W. Zhu, L. J. Zühlke and D. A. Watkins	2017	The Health Systems Barriers and Facilitators for RHD Prevalence: An Epidemiological Meta-Analysis From Uganda and Tanzania	10.1016/j.gheart.2016.12.002	Removed by title and abstract screening
A. H. Moloro, A. A. Seid and F. Y. Jaleta	2023	A systematic review and meta-analysis protocol on hypertension prevalence and associated factors among bank workers in Africa	10.1177/20503121231172001	Removed by title and abstract screening
A. H. Moloro, T. U. Waritu, M. K. Haso and R. M. Ibrahim	2023	A systematic review and meta-analysis protocol on knowledge of obstetric danger signs and associated factors among women in Africa	10.1177/20503121231178102	Removed by title and abstract screening
A. Habib	2023	Postpartum care and postpartum morbidity in Morocco: a mixed methods study		Removed by title and abstract screening
A. Habtamu, M. Tesfa, M. Kassahun and S. Animen	2019	Determinants of long-acting contraceptive utilization among married women of reproductive age in Aneded district, Ethiopia: a case-control study	10.1186/s13104-019-4445-3	Removed by title and abstract screening
A. Habte and M. Wondimu	2021	Determinants of maternal near miss among women admitted to maternity wards of tertiary hospitals in Southern Ethiopia, 2020: A hospital-based case-control study	10.1371/journal.pone.0251826	Removed by title and abstract screening
A. Habte and S. Dessu	2021	Determinants of Frequency and Contents of Postnatal Care Among Women in Ezha District, Southern Ethiopia, 2020: Based on WHO Recommendation	10.2147/ijwh.s291731	Removed by title and abstract screening
A. Habte and S. Dessu	2023	The uptake of key elements of sexual and reproductive health services and its predictors among rural adolescents in Southern Ethiopia, 2020: application of a Poisson regression analysis	10.1186/s12978-023-01562-7	Removed by title and abstract screening
A. Habte, A. Gizachew, T. Ejajo and F. Endale	2022	The uptake of key Essential Nutrition Action (ENA) messages and its predictors among mothers of children aged 6-24 months in Southern Ethiopia, 2021: A community-based crossectional study	10.1371/journal.pone.0275208	Removed by title and abstract screening
A. Habte, A. Tamene and A. Gizachew	2023	Compliance toward key elements of kangaroo mother care and its predictors among postnatal mothers with preterm and/or low birth weight newborns in southern Ethiopia, 2021: A count analysis	10.1177/17455057231175806	Removed by title and abstract screening
A. Habte, A. Tamene and B. Bogale	2023	Women empowerment domains and unmet need for contraception among married and cohabiting fecund women in Sub-Saharan Africa: A multilevel analysis based on gender role framework	10.1371/journal.pone.0291110	Removed by title and abstract screening
A. Habte, A. Tamene and D. Woldeyohannes	2023	The uptake of WHO-recommended birth preparedness and complication readiness messages during pregnancy and its determinants among Ethiopian women: A multilevel mixed-effect analyses of 2016 demographic health survey	10.1371/journal.pone.0282792	Removed by title and abstract screening
A. Habte, A. Tamene and L. Tesfaye	2023	Towards a positive postnatal experience in Sub-Saharan African countries: the receipt of adequate services during the immediate postpartum period: a multilevel analysis	10.3389/fpubh.2023.1272888	Removed by title and abstract screening
A. Habte, A. Tamene and T. Melis	2024	Compliance towards WHO recommendations on antenatal care for a positive pregnancy experience: Timeliness and adequacy of antenatal care visit in Sub-Saharan African countries: Evidence from the most recent standard Demographic Health Survey data	10.1371/journal.pone.0294981	Removed by title and abstract screening
A. Habte, F. Gebiremeskel, M. Shewangizaw, S. Dessu and M. Glagn	2021	Uptake of complete postnatal care services and its determinants among rural women in Southern Ethiopia: Community-based cross-sectional study based on the current WHO recommendation	10.1371/journal.pone.0246243	Removed by title and abstract screening
A. Habte, H. M. Bizuayehu, L. Lemma and Y. Sisay	2024	Road to maternal death: the pooled estimate of maternal near-miss, its primary causes and determinants in Africa: a systematic review and meta-analysis	10.1186/s12884-024-06325-1	Removed by title and abstract screening
A. Habte, K. Lukas and T. Tamirat	2022	The level of Community-Based Essential Newborn Care utilization and associated factors among rural women in Southern Ethiopia, 2020: Based on the updated Community-Based Essential Newborn Care guideline	10.1177/20503121211067690	Removed by title and abstract screening
A. Habte, M. Wondimu and H. Abdulkadir	2022	Survival time to Implanon discontinuation and its predictors among a cohort of Implanon users who enrolled in public hospitals of southern Ethiopia, 2021: a retrospective cohort study	10.1186/s13690-022-00859-6	Removed by title and abstract screening
A. Habte, S. Dessu and D. Haile	2021	Determinants of practice of preconception care among women of reproductive age group in southern Ethiopia, 2020: content analysis	10.1186/s12978-021-01154-3	Removed by title and abstract screening
A. Habte, S. Dessu and K. Lukas	2021	Determinants of Premature Rupture of Membranes Among Pregnant Women Admitted to Public Hospitals in Southern Ethiopia, 2020: A Hospital-Based Case-Control Study	10.2147/ijwh.s314780	Removed by title and abstract screening
A. Habte, S. Dessu, B. Bogale and L. Lemma	2022	Disparities in sexual and reproductive health services utilization among urban and rural adolescents in southern Ethiopia, 2020: a comparative cross-sectional study	10.1186/s12889-022-12634-x	Removed by title and abstract screening
A. Habte, S. Hailegebreal, T. Melis and D. Haile	2023	Spatial variation and predictors of missing birth preparedness and complication readiness (BPCR) messages in Ethiopia	10.1371/journal.pone.0295744	Removed by title and abstract screening
A. Hagos, M. Tsadik, A. B. Belachew and A. Tesfahunegn	2021	Individual and community-level factors influencing optimal breastfeeding: A multilevel analysis from a national survey study of Ethiopia	10.1371/journal.pone.0241428	Removed by title and abstract screening
A. Hagos, M. Yitayal, A. Kebede and A. Debie	2020	Economic Burden and Predictors of Cost Variability Among Adult Cancer Patients at Comprehensive Specialized Hospitals in West Amhara, Northwest Ethiopia, 2019	10.2147/cmar.s282746	Removed by title and abstract screening
A. Haile Hantalo, T. Tantu Arusi and S. Kolato Koche	2023	Level of Antiretroviral Therapy Adherence and Associated Factors Among People Living with HIV in the Context of Early Antiretroviral Therapy Initiation in Wolaita Sodo Town, Ethiopia: Cross-Sectional Study	10.1089/aid.2022.0100	Removed by title and abstract screening
A. Haileamlak, T. Hagos, W. Abebe, L. Abraham, H. Asefa and A. M. Teklu	2017	Predictors of Hospitalization among Children on ART in Ethiopia: a Cohort study	10.4314/ejhs.v27i1.6s	Removed by title and abstract screening
A. Hailu, B. Lindtjørn, W. Deressa, T. Gari, E. Loha and B. Robberstad	2018	Cost-effectiveness of a combined intervention of long lasting insecticidal nets and indoor residual spraying compared with each intervention alone for malaria prevention in Ethiopia	10.1186/s12962-018-0164-1	Removed by title and abstract screening
A. Hailu, B. Lindtjørn, W. Deressa, T. Gari, E. Loha and B. Robberstad	2017	Economic burden of malaria and predictors of cost variability to rural households in south-central Ethiopia	10.1371/journal.pone.0185315	Removed by title and abstract screening
A. Hailu, K. Gidey, M. M. Ebrahim, Y. Berhane, T. Gebrehawaria, T. Hailemariam, A. Negash, H. Mesele, T. Desta, H. Tsegay, M. A. Alemayohu and A. Bayray	2023	Patterns of Medical Admissions and Predictors of Mortality in Ayder Comprehensive Specialized Hospital, Northern Ethiopia: A Prospective Observational Study	10.2147/ijgm.s385578	Removed by title and abstract screening
A. Hamza, Z. Argaw and D. Gela	2021	Awareness of Colorectal Cancer and Associated Factors Among Adult Patients in Jimma, South-West Ethiopia: An Institution-Based Cross-Sectional Study	10.1177/10732748211033550	Removed by title and abstract screening
A. Hassan	2005	Trial of scar and vaginal birth after caesarean section		Removed by title and abstract screening
A. Hayward, M. Tsuboi, C. Owusu, A. Kotrschal, S. D. Buechel, J. Zidar, C. K. Cornwallis, H. Løvlie and N. Kolm	2017	Evolutionary associations between host traits and parasite load: insights from Lake Tanganyika cichlids	10.1111/jeb.13053	Removed by title and abstract screening
A. Hedstrom, T. Ryman, C. Otai, J. Nyonyintono, R. M. McAdams, D. Lester and M. Batra	2014	Demographics, clinical characteristics and neonatal outcomes in a rural Ugandan NICU	10.1186/1471-2393-14-327	Removed by title and abstract screening
A. Heitkamp, L. Vollmer Murray, T. van den Akker, G. S. Gebhardt, E. M. Sandberg, J. van Roosmalen, M. M. Ter Wee, J. I. de Vries and G. Theron	2022	Great saves or near misses? Severe maternal outcome in Metro East, South Africa: A region-wide population-based case-control study	10.1002/ijgo.13739	Removed by title and abstract screening
A. Hidalgo-Galiana, D. Sánchez-Fernández, D. T. Bilton, A. Cieslak and I. Ribera	2014	Thermal niche evolution and geographical range expansion in a species complex of western Mediterranean diving beetles	10.1186/s12862-014-0187-y	Removed by title and abstract screening
A. Hilpold, R. Vilatersana, A. Susanna, A. S. Meseguer, I. Boršić, T. Constantinidis, R. Filigheddu, K. Romaschenko, V. N. Suárez-Santiago, O. Tugay, T. Uysal, B. E. Pfeil and N. Garcia-Jacas	2014	Phylogeny of the Centaurea group (Centaurea, Compositae) - geography is a better predictor than morphology	10.1016/j.ympev.2014.04.022	Removed by title and abstract screening
A. Hirose, D. Kajungu, V. Tusubira, P. Waiswa, T. Alfven and C. Hanson	2020	Postneonatal under-5 mortality in peri-urban and rural Eastern Uganda, 2005-2015	10.1136/bmjgh-2020-003762	Removed by title and abstract screening
A. Hussen Tale, A. S. Tegegne and D. B. Belay	2023	Predictors of Viral Load and Medication Adherence Among HIV-Positive Adults Under Treatment at Felege-Hiwot Comprehensive Specialized Hospital, North-West, Ethiopia	10.2147/hiv.s422980	Removed by title and abstract screening
A. Hussen, M. Kumbi, J. Bedewi, A. Lette and S. Nuriye	2023	Breast self-examination practice and associated factors among women of reproductive age in southeast Ethiopia	10.3389/fonc.2023.1176022	Removed by title and abstract screening
A. Huttner, S. T. Agnandji, C. Combescure, J. F. Fernandes, E. B. Bache, L. Kabwende, F. M. Ndungu, J. Brosnahan, T. P. Monath, B. Lemaître, S. Grillet, M. Botto, O. Engler, J. Portmann, D. Siegrist, P. Bejon, P. Silvera, P. Kremsner and C. A. Siegrist	2018	Determinants of antibody persistence across doses and continents after single-dose rVSV-ZEBOV vaccination for Ebola virus disease: an observational cohort study	10.1016/s1473-3099(18)30165-8	Removed by title and abstract screening
A. I. Ajayi and O. D. Somefun	2020	Patterns and determinants of short and long birth intervals among women in selected sub-Saharan African countries	10.1097/md.0000000000020118	Removed by title and abstract screening
A. I. Ajayi and W. Akpan	2018	Determinants of condom use among parous women in North Central and South Western Nigeria: a cross-sectional survey	10.1186/s13104-018-3573-5	Removed by title and abstract screening
A. I. Ajayi, A. O. Abioye, O. V. Adeniyi and W. Akpan	2019	Concerns about contracting HIV, knowing partners' HIV sero-status and discussion of HIV/STI with sexual partners as determinants of uptake of HIV testing	10.1017/s0021932018000330	Removed by title and abstract screening
A. I. Ajayi, E. Mudefi, M. S. Yusuf, O. V. Adeniyi, N. Rala and D. T. Goon	2019	Low awareness and use of pre-exposure prophylaxis among adolescents and young adults in high HIV and sexual violence prevalence settings	10.1097/md.0000000000017716	Removed by title and abstract screening
A. I. Ajayi, E. Mudefi, O. V. Adeniyi and D. T. Goon	2019	Achieving the first of the Joint United Nations Programme on HIV/AIDS (UNAIDS) 90-90-90 targets: understanding the influence of HIV risk perceptions, knowing one's partner's status and discussion of HIV/sexually transmitted infections with a sexual partner on uptake of HIV testing	10.1093/inthealth/ihz056	Removed by title and abstract screening
A. I. Ajayi, K. O. Ismail, O. V. Adeniyi and W. Akpan	2018	Awareness and use of pre-exposure and postexposure prophylaxes among Nigerian university students: Findings from a cross-sectional survey	10.1097/md.0000000000012226	Removed by title and abstract screening
A. I. Ajayi, O. V. Adeniyi and W. Akpan	2018	Maternal health care visits as predictors of contraceptive use among childbearing women in a medically underserved state in Nigeria	10.1186/s41043-018-0150-4	Removed by title and abstract screening
A. I. Ajayi, O. V. Adeniyi and W. Akpan	2018	Use of traditional and modern contraceptives among childbearing women: findings from a mixed methods study in two southwestern Nigerian states	10.1186/s12889-018-5522-6	Removed by title and abstract screening
A. I. Bilal, Z. Tilahun, E. D. Osman, A. Mulugeta, M. Shekabdulahi and D. F. Berhe	2017	Cosmetics Use-Related Adverse Events and Determinants Among Jigjiga Town Residents, Eastern Ethiopia	10.1007/s13555-016-0157-y	Removed by title and abstract screening
A. I. Elgamri, A. T. Ahmed, O. E. Haj-Siddig and J. R. Chin	2018	Infant oral mutilation (IOM) related to traditional practices among inner city pre-school children in Sudan	10.4314/ahs.v18i2.21	Removed by title and abstract screening
A. Igwaran and I. O. A	2020	Campylobacteriosis Agents in Meat Carcasses Collected from Two District Municipalities in the Eastern Cape Province, South Africa	10.3390/foods9020203	Removed by title and abstract screening
A. Ilany, A. S. Booms and K. E. Holekamp	2015	Topological effects of network structure on long-term social network dynamics in a wild mammal	10.1111/ele.12447	Removed by title and abstract screening
A. Isabirye, M. K. Mbonye and B. Kwagala	2020	Predictors of cervical cancer screening uptake in two districts of Central Uganda	10.1371/journal.pone.0243281	Removed by title and abstract screening
A. Isabirye, M. Mbonye, J. B. Asiimwe and B. Kwagala	2020	Factors associated with HPV vaccination uptake in Uganda: a multi-level analysis	10.1186/s12905-020-01014-5	Removed by title and abstract screening
A. Islam, A. H. KHAN and J. N. MURTAZA	2008	VACUUM EXTRACTION AND FORCEPS DELIVERIES;: COMPARISON OF MATERNAL AND NEONATAL COMPLICATIONS		Different population
A. Ismail, A. M. Darling, D. Mosha, W. Fawzi, C. Sudfeld, M. M. Sando, R. Abdallah Noor, J. Charles and S. Vuai	2020	Prevalence and risk factors associated with malnutrition among adolescents in rural Tanzania	10.1111/tmi.13331	Removed by title and abstract screening
A. Iyasu, M. Ayana Hordofa, H. Zeleke and C. T. Leshargie	2018	Level and factors associated with birth preparedness and complication readiness among semi-pastoral pregnant women in southern Ethiopia, 2016	10.1186/s13104-018-3539-7	Removed by title and abstract screening
A. J. Bacha, D. A. Gadisa, M. D. Gudeta, T. B. Beressa and G. Z. Negera	2023	Survival Status and Predictors of Mortality Among Patients Admitted to Pediatric Intensive Care Unit at Selected Tertiary Care Hospitals in Ethiopia: A Prospective Observational Study	10.1177/11795565231169498	Removed by title and abstract screening
A. J. Gagnon and J. Sandall	2007	Individual or group antenatal education for childbirth or parenthood, or both	10.1002/14651858.CD002869.pub2	Removed by title and abstract screening
A. J. Itiola, A. E. Goga and V. Ramokolo	2019	Trends and predictors of mother-to-child transmission of HIV in an era of protocol changes: Findings from two large health facilities in North East Nigeria	10.1371/journal.pone.0224670	Removed by title and abstract screening
A. J. Kayode and A. I. Okoh	2022	Assessment of multidrug-resistant Listeria monocytogenes in milk and milk product and One Health perspective	10.1371/journal.pone.0270993	Removed by title and abstract screening
A. J. Kayode and A. I. Okoh	2022	Incidence and genetic diversity of multi-drug resistant Listeria monocytogenes isolates recovered from fruits and vegetables in the Eastern Cape Province, South Africa	10.1016/j.ijfoodmicro.2021.109513	Removed by title and abstract screening
A. J. Kember, P. Elangainesan, Z. M. Ferraro, C. Jones and S. R. Hobson	2023	Common sleep disorders in pregnancy: a review		Removed by title and abstract screening
A. J. Lankowski, A. C. Tsai, M. Kanyesigye, M. Bwana, J. E. Haberer, M. Wenger, J. N. Martin, D. R. Bangsberg, P. W. Hunt and M. J. Siedner	2014	Empiric deworming and CD4 count recovery in HIV-infected Ugandans initiating antiretroviral therapy	10.1371/journal.pntd.0003036	Removed by title and abstract screening
A. J. Macnab and R. Mukisa	2018	Priorities for African youth for engaging in DOHaD	10.1017/s2040174417000423	Removed by title and abstract screening
A. J. Yeates, A. Zavez, S. W. Thurston, E. M. McSorley, M. S. Mulhern, A. Alhamdow, K. Engström, K. Wahlberg, J. J. Strain, G. E. Watson, G. J. Myers, P. W. Davidson, C. F. Shamlaye, K. Broberg and E. van Wijngaarden	2020	Maternal Long-Chain Polyunsaturated Fatty Acid Status, Methylmercury Exposure, and Birth Outcomes in a High-Fish-Eating Mother-Child Cohort	10.1093/jn/nxaa131	Removed by title and abstract screening
A. Janmohamed, R. D. Klemm and D. Doledec	2017	Determinants of successful vitamin A supplementation coverage among children aged 6-59 months in thirteen sub-Saharan African countries	10.1017/s1368980017000684	Removed by title and abstract screening
A. Jayaram, N. Pawlak, A. Kahanu, P. Fallah, H. Chung, N. Valencia-Rojas, E. B. Rodas, Jr., A. Abbaslou, A. Alseidi, E. A. Ameh, A. Bekele, K. Casey, K. Chu, R. Dempsey, C. Dodgion, R. Jawa, M. F. Jimenez, W. Johnson, S. Krishnaswami, G. Kwakye, R. Lane, K. Lakhoo, K. Long, K. Madani, F. Nwariaku, B. Nwomeh, R. Price, S. Roser, A. B. Rees, N. Roy, N. M. Ruzgar, H. Sacoto, Z. Sifri, N. Starr, M. S…	2021	Academic Global Surgery Curricula: Current Status and a Call for a More Equitable Approach	10.1016/j.jss.2021.03.061	Removed by title and abstract screening
A. Jejaw, A. Zeynudin, E. Zemene and T. Belay	2014	Status of intestinal parasitic infections among residents of Jimma Town, Ethiopia	10.1186/1756-0500-7-502	Removed by title and abstract screening
A. Jemal, T. Girum, S. Kedir, A. Bedru, H. Mosa, K. Assfa and A. Oumer	2023	Metabolic syndrome and its predictors among adults seeking medical care: A trending public health concern	10.1016/j.clnesp.2023.01.034	Removed by title and abstract screening
A. Johannessen, B. Mekasha, H. Desalegn, H. Aberra, K. Stene-Johansen and N. Berhe	2021	Mother-to-Child Transmission of Hepatitis B Virus in Ethiopia	10.3390/vaccines9050430	Removed by title and abstract screening
A. K. Andegiorgish, M. Elhoumed, Q. Qi, Z. Zhu and L. Zeng	2022	Determinants of antenatal care use in nine sub-Saharan African countries: a statistical analysis of cross-sectional data from Demographic and Health Surveys	10.1136/bmjopen-2021-051675	Removed by title and abstract screening
A. K. Assfaw and A. Minaye	2022	Explaining migration intention from selected psycho-social variables in South Wollo, Ethiopia	10.3389/fsoc.2022.960203	Removed by title and abstract screening
A. K. Belew, T. Awoke, K. A. Gelaye, A. Atnafu, T. Guadu, T. Azale, M. Yitayal, Y. A. Assefa, R. Getachew, T. Amare, S. Yitayih, K. Shitu, D. Demilew, E. Dellie, A. Y. Aschalew, B. Fanta, N. Worku, E. S. Yallew, Y. Abich, G. Azeze, C. Worku, A. K. Kibret, G. M. T, M. T. Hunegnaw, E. Salelew, G. Nenko, H. Fekadu and A. Molla	2023	Determinants of Malnutrition and its associated factors among pregnant and lactating women under armed conflict areas in North Gondar Zone, Northwest Ethiopia: a community-based study	10.1186/s40795-023-00758-1	Removed by title and abstract screening
A. K. Berhe, F. Tinsae and G. Gebreegziabher	2017	Knowledge and practice of immediate newborn care among health care providers in eastern zone public health facilities, Tigray, Ethiopia, 2016	10.1186/s12887-017-0915-8	Removed by title and abstract screening
A. K. Conley, D. O. Fuller, N. Haddad, A. N. Hassan, A. M. Gad and J. C. Beier	2014	Modeling the distribution of the West Nile and Rift Valley Fever vector Culex pipiens in arid and semi-arid regions of the Middle East and North Africa	10.1186/1756-3305-7-289	Removed by title and abstract screening
A. K. Ejigu, Z. R. Seraj, M. W. Gebrelibanos, T. F. Jilcha and Y. H. Bezabih	2020	Depression, anxiety and associated factors among housemaids working in Addis Ababa Ethiopia	10.1186/s12888-020-02638-5	Removed by title and abstract screening
A. K. Gebre and A. Haylay	2018	Sociodemographic, Clinical Variables, and Quality of Life in Patients with Epilepsy in Mekelle City, Northern Ethiopia	10.1155/2018/7593573	Removed by title and abstract screening
A. K. Ghrouz, M. M. Noohu, M. D. Manzar, B. B. Bekele, S. R. Pandi-Perumal and A. S. Bahammam	2021	Short-term insomnia symptoms are associated with level and not type of physical activity in a sample of Indian college students	10.15167/2421-4248/jpmh2021.62.2.1893	Removed by title and abstract screening
A. K. Idris, E. Z. Elsamani and A. E. Elnasri	2015	Sociodemographic predictors of acceptance of voluntary HIV testing among pregnant women in a large maternity hospital, Omdurman, Sudan	10.26719/2015.21.4.273	Removed by title and abstract screening
A. K. Koffi, H. D. Kalter, M. A. Kamwe and R. E. Black	2020	Verbal/social autopsy analysis of causes and determinants of under-5 mortality in Tanzania from 2010 to 2016	10.7189/jogh.10.020901	Removed by title and abstract screening
A. K. Lema and E. W. Anbesu	2022	Computer vision syndrome and its determinants: A systematic review and meta-analysis	10.1177/20503121221142402	Removed by title and abstract screening
A. K. Mulugeta, B. W. Giru, B. Berhanu and T. M. Demelew	2020	Knowledge about birth preparedness and complication readiness and associated factors among primigravida women in Addis Ababa governmental health facilities, Addis Ababa, Ethiopia, 2015	10.1186/s12978-020-0861-z	Removed by title and abstract screening
A. K. Roble, R. Gundappa, F. Sheik Abdirahman and A. M. Abdi	2023	Determinants of Adverse Birth Outcomes in Public Hospitals of the Somali Region, Eastern Ethiopia: A Multicenter Unmatched Case-Control Study	10.1177/11795565231195253	Removed by title and abstract screening
A. Kabagenyi, A. Reid, G. Rutaremwa, L. M. Atuyambe and J. P. Ntozi	2015	Has Uganda experienced any stalled fertility transitions? Reflecting on the last four decades (1973-2011)	10.1186/s40738-015-0006-1	Removed by title and abstract screening
A. Kabagenyi, G. Habaasa and G. Rutaremwa	2016	Low Contraceptive Use among Young Females in Uganda: Does Birth History and Age at Birth have an Influence? Analysis of 2011 Demographic and Health Survey		Removed by title and abstract screening
A. Kabarambi, S. Kansiime, S. Kusemererwa, J. Kitonsa, P. Kaleebu and E. Ruzagira	2022	Predictors of Loss to Follow-Up in an HIV Vaccine Preparedness Study in Masaka, Uganda	10.3390/ijerph19116377	Removed by title and abstract screening
A. Kabunga and P. Okalo	2021	Prevalence and predictors of burnout among nurses during COVID-19: a cross-sectional study in hospitals in central Uganda	10.1136/bmjopen-2021-054284	Removed by title and abstract screening
A. Kabunga, L. G. Anyayo, P. Okalo, B. Apili, V. Nalwoga and S. Udho	2021	Prevalence and contextual factors associated with compassion fatigue among nurses in northern Uganda	10.1371/journal.pone.0257833	Removed by title and abstract screening
A. Kagaigai, A. Anaeli, A. T. Mori and S. Grepperud	2021	Do household perceptions influence enrolment decisions into community-based health insurance schemes in Tanzania?	10.1186/s12913-021-06167-z	Removed by title and abstract screening
A. Kagaigai, A. Anaeli, S. Grepperud and A. T. Mori	2023	Healthcare utilization and catastrophic health expenditure in rural Tanzania: does voluntary health insurance matter?	10.1186/s12889-023-16509-7	Removed by title and abstract screening
A. Kaida, J. Kabakyenga, M. Bwana, F. Bajunirwe, W. Muyindike, K. Bennett, A. Kembabazi, J. E. Haberer, Y. Boum, J. N. Martin, P. W. Hunt, D. R. Bangsberg and L. T. Matthews	2019	High Incidence of Intended Partner Pregnancy Among Men Living With HIV in Rural Uganda: Implications for Safer Conception Services	10.1097/qai.0000000000002053	Removed by title and abstract screening
A. Kalbarczyk, A. Rao and O. O. Alonge	2023	Determinants of factors affecting readiness of academic institutions to conduct knowledge translation in low- and middle-income countries	10.3389/fpubh.2023.1302756	Removed by title and abstract screening
A. Kalolo and S. M. Kibusi	2015	The influence of perceived behaviour control, attitude and empowerment on reported condom use and intention to use condoms among adolescents in rural Tanzania	10.1186/s12978-015-0097-5	Removed by title and abstract screening
A. Kalungi, S. Seedat, S. M. J. Hemmings, L. van der Merwe, M. L. Joloba, A. Nanteza, N. Nakassujja, H. Birabwa, J. Serwanga, P. Kaleebu and E. Kinyanda	2017	Association between serotonin transporter gene polymorphisms and increased suicidal risk among HIV positive patients in Uganda	10.1186/s12863-017-0538-y	Removed by title and abstract screening
A. Kammar	2018	Impact of Maternal Body Mass Index on Mode of Delivery, Birth Weight and Placental Weight in Term Uncomplicated Pregnancy		Removed by title and abstract screening
A. Kampe, M. Kannaiyan Abbai, D. Tilahun, D. Daka, A. Aliyo, W. Dedecha and A. Edin	2023	Seroprevalence of Hepatitis B Virus Infection and Associated Factors Among Pregnant Women Attending Antenatal Care At Public Hospitals in Borena Zone, Southern Ethiopia	10.1177/23333928231161946	Removed by title and abstract screening
A. Kamuyango, W. H. Hou and C. Y. Li	2020	Trends and Contributing Factors to Contraceptive Use in Kenya: A Large Population-Based Survey 1989 to 2014	10.3390/ijerph17197065	Removed by title and abstract screening
A. Kamwesigye, B. Nolens, H. Kayiga, M. Muriuki, W. Muzeyi and J. Beyeza-Kashesya	2024	Mode of birth in subsequent pregnancy when first birth was vacuum extraction or second stage cesarean section at a tertiary referral hospital in Uganda		Removed by title and abstract screening
A. Kangethe, D. M. Franic and P. S. Corso	2016	Comparing the validity of the payment card and structured haggling willingness to pay methods: The case of a diabetes prevention program in rural Kenya	10.1016/j.socscimed.2016.09.018	Removed by title and abstract screening
A. Kasaw Kibret, B. Fisseha Gebremeskel, K. Embaye Gezae and G. Solomon Tsegay	2020	Work-Related Musculoskeletal Disorders and Associated Factors Among Bankers in Ethiopia, 2018	10.1155/2020/8735169	Removed by title and abstract screening
A. Kassa and Z. Yohannes	2018	Women's knowledge and associated factors on preconception care at Public Health Institution in Hawassa City, South Ethiopia	10.1186/s13104-018-3951-z	Removed by title and abstract screening
A. Kassa, E. Loha and A. Esaiyas	2017	Prevalence of khat chewing and its effect on academic performance in Sidama zone, Southern Ethiopia	10.4314/ahs.v17i1.22	Removed by title and abstract screening
A. Kassa, F. Taddesse and A. Yilma	2014	Prevalence and factors determining psychoactive substance (PAS) use among Hawassa University (HU) undergraduate students, Hawassa Ethiopia	10.1186/1471-2458-14-1044	Removed by title and abstract screening
A. Kassa, N. Wakgari and F. Taddesse	2016	Determinants of alcohol use and khat chewing among Hawassa University students, Ethiopia: a cross sectional study	10.4314/ahs.v16i3.24	Removed by title and abstract screening
A. Kassa, S. P. Human and H. Gemeda	2018	Knowledge of preconception care among healthcare providers working in public health institutions in Hawassa, Ethiopia	10.1371/journal.pone.0204415	Removed by title and abstract screening
A. Kassaw, A. Debie and D. M. Geberu	2020	Quality of Prenatal Care and Associated Factors among Pregnant Women at Public Health Facilities of Wogera District, Northwest Ethiopia	10.1155/2020/9592124	Removed by title and abstract screening
A. Kassaw, D. Amare, M. Birhanu, A. Tesfaw, S. Zeleke, G. Arage and D. Kefale	2021	Survival and predictors of mortality among severe acute malnourished under-five children admitted at Felege-Hiwot comprehensive specialized hospital, northwest, Ethiopia: a retrospective cohort study	10.1186/s12887-021-02651-x	Removed by title and abstract screening
A. Kassaw, G. Kerebih, S. Zeleke, E. S. Chanie, N. Dessalegn, B. Bante, A. A. Teshome, B. Chekole, B. Gelaw, W. A. Bayih, A. Tesfaw, D. G. Feleke, D. Kefale, M. Azmeraw, A. Chanie, G. Awoke and N. Moges	2023	Survival status and predictors of mortality from severe community-acquired pneumonia among under-five children admitted at Debre Tabor comprehensive specialized hospital: a prospective cohort study	10.3389/fped.2023.1141366	Removed by title and abstract screening
A. Kassie, T. Azale and A. Nigusie	2020	Intention to donate blood and its predictors among adults of Gondar city: Using theory of planned behavior	10.1371/journal.pone.0228929	Removed by title and abstract screening
A. Kayongo, A. C. Wosu, T. Naz, F. Nassali, R. Kalyesubula, B. Kirenga, R. A. Wise, T. Siddharthan and W. Checkley	2020	Chronic Obstructive Pulmonary Disease Prevalence and Associated Factors in a Setting of Well-Controlled HIV, A Cross-Sectional Study	10.1080/15412555.2020.1769583	Removed by title and abstract screening
A. Kebede Kassaw, A. Yimer, W. Abey, T. L. Molla and A. B. Zemariam	2023	The application of machine learning approaches to determine the predictors of anemia among under five children in Ethiopia	10.1038/s41598-023-50128-x	Removed by title and abstract screening
A. Kebede, F. Tessema, G. Bekele, Z. Kura and H. Merga	2020	Epidemiology of survival pattern and its predictors among HIV positive patients on highly active antiretroviral therapy in Southern Ethiopia public health facilities: a retrospective cohort study	10.1186/s12981-020-00307-x	Removed by title and abstract screening
A. Kebede, H. Gerensea, F. Amare, Y. Tesfay and G. Teklay	2018	The magnitude of anemia and associated factors among pregnant women attending public institutions of Shire Town, Shire, Tigray, Northern Ethiopia, 2018	10.1186/s13104-018-3706-x	Removed by title and abstract screening
A. Kebede, K. Hassen and A. Nigussie Teklehaymanot	2016	Factors associated with institutional delivery service utilization in Ethiopia	10.2147/ijwh.s109498	Removed by title and abstract screening
A. Kefale, K. Daka, A. Abebe, D. Haile, K. Paulos, A. Sherfa, A. Addis, M. Gunta, A. Ayza and J. Wolde	2023	Prevalence of HIV seropositive status and associated factors among family members of index cases of antiretroviral clinical attendants in Sodo Town, Southern Ethiopia	10.1371/journal.pone.0280571	Removed by title and abstract screening
A. Kegne Assaye, M. Temeselew Tegegn and G. Tilahun Belete	2023	Eye Care Utilization among Older Subjects with Visual Impairment in Northwest Ethiopia	10.18502/jovr.v18i3.13779	Removed by title and abstract screening
A. Kekitiinwa, A. J. Szubert, M. Spyer, R. Katuramu, V. Musiime, T. Mhute, S. Bakeera-Kitaka, O. Senfuma, A. S. Walker and D. M. Gibb	2017	Virologic Response to First-line Efavirenz- or Nevirapine-based Antiretroviral Therapy in HIV-infected African Children	10.1097/inf.0000000000001505	Removed by title and abstract screening
A. Keleb, A. Ademas, T. Sisay and M. Adane	2022	Self-Reported Food Safety Practices and Associated Factors Among Health Extension Model and Non-Model Households in Northeastern Ethiopia: A Comparative Cross-Sectional Study	10.2147/rmhp.s353181	Removed by title and abstract screening
A. Keleb, T. Sisay, K. Alemu, A. Ademas, M. Lingerew, H. Kloos, T. Chane Mekonnen, A. Derso and M. Adane	2020	Pneumonia remains a leading public health problem among under-five children in peri-urban areas of north-eastern Ethiopia	10.1371/journal.pone.0235818	Removed by title and abstract screening
A. Kendagor, G. Gathecha, M. W. Ntakuka, P. Nyakundi, S. Gathere, D. Kiptui, H. Abubakar, O. Ombiro, P. Juma and C. Ngaruiya	2018	Prevalence and determinants of heavy episodic drinking among adults in Kenya: analysis of the STEPwise survey, 2015	10.1186/s12889-018-6057-6	Removed by title and abstract screening
A. Ketemaw, M. Tareke, E. Dellie, G. Sitotaw, Y. Deressa, G. Tadesse, D. Debalkie, M. Ewunetu, Y. Alemu and D. Debebe	2020	Factors associated with institutional delivery in Ethiopia: a cross sectional study	10.1186/s12913-020-05096-7	Removed by title and abstract screening
A. Ketsela, S. H. Gebreyesus and W. Deressa	2021	Spatial distribution of under immunization among children 12-23 months old in Butajira HDSS, southern Ethiopia	10.1186/s12887-021-02690-4	Removed by title and abstract screening
A. Khairy, E. Mahgoub, M. Nimir, M. Ahmed, M. Jubara, M. Jubara, D. Altayab and A. Ahmed	2023	Acceptability of COVID-19 vaccination among healthcare workers in Sudan	10.26719/emhj.23.061	Removed by title and abstract screening
A. Kibuuka, P. Byakika-Kibwika, J. Achan, A. Yeka, J. N. Nalyazi, A. Mpimbaza, P. J. Rosenthal and M. R. Kamya	2015	Bacteremia Among Febrile Ugandan Children Treated with Antimalarials Despite a Negative Malaria Test	10.4269/ajtmh.14-0494	Removed by title and abstract screening
A. Kiconco, N. Ruhinda, A. A. Halage, S. Watya, W. Bazeyo, J. C. Ssempebwa and J. Byonanebye	2019	Determinants of occupational injuries among building construction workers in Kampala City, Uganda	10.1186/s12889-019-7799-5	Removed by title and abstract screening
A. Kidanewold, B. Woldu, A. Getie and B. Enawgaw	2022	Anemia and its predictors among adult non-dialysis chronic kidney disease patients in Southern Ethiopia: a cross-sectional study	10.1080/03007995.2021.2012965	Removed by title and abstract screening
A. Kilian, E. Obi, P. Mansiangi, A. P. Abílio, K. A. Haji, E. Guillemois, V. Chetty, A. Wheldrake, S. Blaufuss, B. Olapeju, S. Babalola, S. J. Russell and H. Koenker	2021	Correlation of textile 'resistance to damage' scores with actual physical survival of long-lasting insecticidal nets in the field	10.1186/s12936-020-03570-5	Removed by title and abstract screening
A. Kilian, E. Obi, P. Mansiangi, A. P. Abílio, K. A. Haji, S. Blaufuss, B. Olapeju, S. Babalola and H. Koenker	2021	Variation of physical durability between LLIN products and net use environments: summary of findings from four African countries	10.1186/s12936-020-03549-2	Removed by title and abstract screening
A. Kols, S. Kibwana, Y. Molla, F. Ayalew, M. Teshome, J. van Roosmalen and J. Stekelenburg	2018	Factors Predicting Ethiopian Anesthetists' Intention to Leave Their Job	10.1007/s00268-017-4318-7	Removed by title and abstract screening
A. Komuhangi, H. Mpirirwe, L. Robert, F. W. Githinji and R. C. Nanyonga	2022	Predictors for adoption of e-learning among health professional students during the COVID-19 lockdown in a private university in Uganda	10.1186/s12909-022-03735-7	Removed by title and abstract screening
A. Komuhangi, R. Akello and J. Izudi	2023	Determinants of a high prevalence of cesarean section among women in eastern Uganda	10.11604/pamj.2023.46.90.38208	Removed by title and abstract screening
A. Kothavale and T. Meher	2021	Level of completion along continuum of care for maternal, newborn and child health services and factors associated with it among women in India: a population-based cross-sectional study	10.1186/s12884-021-04198-2	Removed by title and abstract screening
A. Krivokuca, M. Mihajlovic, S. Susnjar, I. B. Spasojevic, I. Minic, L. Popovic and M. Brankovic-Magic	2022	Mutational profile of hereditary breast and ovarian cancer - Establishing genetic testing guidelines in a developing country	10.1016/j.currproblcancer.2021.100767	Removed by title and abstract screening
A. Kupatsa Botha	2012	Factors leading to postnatal mother's delay to access basic emergency obstetric care at Khombedza Health Centre in Salima District		Removed by title and abstract screening
A. L. Amann, M. Pines and L. Swedell	2017	Contexts and consequences of takeovers in hamadryas baboons: Female parity, reproductive state, and observational evidence of pregnancy loss	10.1002/ajp.22649	Removed by title and abstract screening
A. L. Bellows, E. R. Smith, A. Muhihi, C. Briegleb, R. A. Noor, S. Mshamu, C. Sudfeld, H. Masanja and W. W. Fawzi	2017	Micronutrient Deficiencies among Breastfeeding Infants in Tanzania	10.3390/nu9111258	Removed by title and abstract screening
A. L. Bogale, H. B. Kassa and J. H. Ali	2015	Patients' perception and satisfaction on quality of laboratory malaria diagnostic service in Amhara Regional State, North West Ethiopia	10.1186/s12936-015-0756-6	Removed by title and abstract screening
A. L. Bogale, T. Teklehaymanot, J. H. Ali, G. M. Kassie and G. Medhin	2022	The Recurrence of Cervical Precancerous Lesion Among HIV Positive and Negative Ethiopian Women After Cryotherapy: A Retrospective Cohort Study	10.1177/10732748221129708	Removed by title and abstract screening
A. L. Bustinduy, L. J. Sutherland, A. Chang-Cojulun, I. Malhotra, A. S. DuVall, J. K. Fairley, P. L. Mungai, E. M. Muchiri, F. M. Mutuku, U. Kitron and C. H. King	2015	Age-Stratified Profiles of Serum IL-6, IL-10, and TNF-α Cytokines Among Kenyan Children with Schistosoma haematobium, Plasmodium falciparum, and Other Chronic Parasitic Co-Infections	10.4269/ajtmh.14-0444	Removed by title and abstract screening
A. L. DeLorme, E. R. Gavenus, C. R. Salmen, G. O. Benard, B. Mattah, E. Bukusi and K. J. Fiorella	2018	Nourishing networks: A social-ecological analysis of a network intervention for improving household nutrition in Western Kenya	10.1016/j.socscimed.2017.11.023	Removed by title and abstract screening
A. L. Dimore, Z. K. Edosa and A. A. Mitiku	2023	Glycemic control and diabetes complications among adult type 2 diabetic patients at public hospitals in Hadiya zone, Southern Ethiopia	10.1371/journal.pone.0282962	Removed by title and abstract screening
A. L. Esber, N. F. Dear, D. King, L. V. Francisco, V. Sing'oei, J. Owuoth, J. Maswai, M. Iroezindu, E. Bahemana, H. Kibuuka, N. Shah, C. S. Polyak, J. A. Ake and T. A. Crowell	2023	Achieving the third 95 in sub-Saharan Africa: application of machine learning approaches to predict viral failure	10.1097/qad.0000000000003646	Removed by title and abstract screening
A. L. Lohiniva, A. Barakat, E. Dueger, S. Restrepo and R. El Aouad	2014	A qualitative study of vaccine acceptability and decision making among pregnant women in Morocco during the A (H1N1) pdm09 pandemic	10.1371/journal.pone.0096244	Removed by title and abstract screening
A. L. Lohiniva, A. Mokhtar, A. Azer, E. Elmoghazy, E. Kamal, M. Benkirane and E. Dueger	2016	Qualitative interviews with non-national tuberculosis patients in Cairo, Egypt: understanding the financial and social cost of treatment adherence	10.1111/hsc.12280	Removed by title and abstract screening
A. Lambebo, D. Tamiru and T. Belachew	2021	Time to relapse of severe acute malnutrition and risk factors among under-five children treated in the health posts of Hadiya Zone, Southern Ethiopia	10.1017/jns.2021.99	Removed by title and abstract screening
A. Lambebo, D. Tamiru and T. Belachew	2022	Utilization of mid-upper arm circumference as discharge tool for children in outpatient therapeutic program, Ethiopia	10.1017/jns.2022.98	Removed by title and abstract screening
A. Larsen, A. Exavery, J. F. Phillips, K. Tani and A. M. Kanté	2016	Predictors of Health Care Seeking Behavior During Pregnancy, Delivery, and the Postnatal Period in Rural Tanzania	10.1007/s10995-016-1976-2	Removed by title and abstract screening
A. Larsen, J. Pintye, M. M. Marwa, S. Watoyi, J. Kinuthia, F. Abuna, B. A. Richardson, L. Gomez, J. C. Dettinger and G. John-Stewart	2022	Trajectories and predictors of perinatal depressive symptoms among Kenyan women: a prospective cohort study	10.1016/s2215-0366(22)00110-9	Removed by title and abstract screening
A. Legesse Tesemma, M. Girma Abate, Z. Hailemariam Abebo and W. Estifanos Madebo	2019	Determinants of Poor Quality of Life Among Adults Living with HIV and Enrolled in Highly Active Anti-Retroviral Therapy at Public Health Facilities of Arba Minch Town Administration in Southern Ethiopia	10.2147/hiv.s227244	Removed by title and abstract screening
A. Leidinger, S. L. Zuckerman, Y. Feng, Y. He, X. Chen, B. Cheserem, L. M. Gerber, N. L. Lessing, H. K. Shabani, R. Härtl and H. S. Mangat	2023	Predictors of spinal trauma care and outcomes in a resource-constrained environment: a decision tree analysis of spinal trauma surgery and outcomes in Tanzania	10.3171/2022.11.spine22763	Removed by title and abstract screening
A. Lenja, T. Demissie, B. Yohannes and M. Yohannis	2016	Determinants of exclusive breastfeeding practice to infants aged less than six months in Offa district, Southern Ethiopia: a cross-sectional study	10.1186/s13006-016-0091-8	Removed by title and abstract screening
A. Lette, G. Negash, M. Kumbi, A. Hussen, J. Kassim, D. Zenbaba, H. Gezahgn, M. Bonsa, R. Aman and A. Abdulkadir	2022	Predictors of Intestinal Parasites among Food Handlers in Goba Town, Southeast Ethiopia, 2020	10.1155/2022/3329237	Removed by title and abstract screening
A. Leuenberger, O. Cambaco, H. R. Zabré, I. Lyatuu, J. Utzinger, K. Munguambe, S. Merten and M. S. Winkler	2021	It Is Like We Are Living in a Different World: Health Inequity in Communities Surrounding Industrial Mining Sites in Burkina Faso, Mozambique, and Tanzania	10.3390/ijerph182111015	Removed by title and abstract screening
A. Lisanu Mazengia and G. Andargie Biks	2018	Predictors of Stunting among School-Age Children in Northwestern Ethiopia	10.1155/2018/7521751	Removed by title and abstract screening
A. Lo Presti, S. Farcomeni, L. Fontanelli Sulekova, S. Grieco, L. Sernicola, M. Baesso, M. T. Maggiorella, S. Angeletti, B. Foley, M. Ciccozzi, G. Taliani and A. Borsetti	2019	Characterization of HIV-1 Subtypes Among South Sudanese Patients	10.1089/aid.2019.0133	Removed by title and abstract screening
A. M. Ahmed, D. Ahmed, M. Alfaris, A. Holmes, A. Aljizeeri and M. H. Al-Mallah	2019	Prevalence and predictors of frailty in a high-income developing country: A cross-sectional study	10.5339/qmj.2019.20	Removed by title and abstract screening
A. M. Ali, H. Adam, D. Hailu, M. J. H. Coenen, R. Howe and T. Abula	2023	Incidence and determinants of hematotoxicity in acute lymphoblastic leukemia children who received 6-mercaptopurine based maintenance therapy in Addis Ababa, Ethiopia	10.1371/journal.pone.0286544	Removed by title and abstract screening
A. M. Baye, A. Ababu, R. Bayisa, M. Abdella, E. Diriba, M. Wale and M. N. Selam	2021	Alcohol-Based Handrub Utilization Practice for COVID-19 Prevention Among Pharmacy Professionals in Ethiopian Public Hospitals: A Cross-Sectional Study	10.2147/dhps.s295599	Removed by title and abstract screening
A. M. Belete, A. A. Tefera, M. Getnet, A. Asefa, Y. A. Aynalem and W. S. Shiferaw	2021	Prevalence and Predictors of Hypovitaminosis D in Ethiopian HIV-Infected Adults	10.2147/hiv.s345827	Removed by title and abstract screening
A. M. Beyene, A. Eshetie, Y. Tadesse and M. G. Getnet	2021	Time to recovery from cataract and its predictors among eye cataract patients treated with cataract surgery: A retrospective cohort study in Ethiopia	10.1016/j.amsu.2021.102275	Removed by title and abstract screening
A. M. Beyene, M. L. Liben and A. Arora	2019	Factors associated with the early termination of exclusive breastfeeding among mother-infant dyads in Samara-Logia, Northeastern Ethiopia	10.1186/s12887-019-1803-1	Removed by title and abstract screening
A. M. Bihon, H. K. Meikena and S. Serka	2022	Survival Modeling on the Determinants of Time to Recovery from Obstetric Fistula: The Case of Mekelle Hamlin Fistula Center, Ethiopia	10.1155/2022/8313575	Removed by title and abstract screening
A. M. Briggs, J. E. Jordan, S. Sharma, J. J. Young, J. Chua, H. E. Foster, S. A. Haq, C. Huckel Schneider, A. Jain, M. Joshipura, A. A. Kalla, D. Kopansky-Giles, L. March, F. J. J. Reis, K. A. V. Reyes, E. R. Soriano and H. Slater	2023	Context and priorities for health systems strengthening for pain and disability in low- and middle-income countries: a secondary qualitative study and content analysis of health policies	10.1093/heapol/czac061	Removed by title and abstract screening
A. M. Costa-Ramón, A. Rodrıguez-González, M. Serra-Burriel and C. Campillo-Artero	2016	Cesarean sections and newborn health outcomes		Removed by title and abstract screening
A. M. Costa-Ramón, A. Rodríguez-González, M. Serra-Burriel and C. Campillo-Artero	2018	It's about time: Cesarean sections and neonatal health		Removed by title and abstract screening
A. M. Darling, B. Sunguya, A. Ismail, A. Manu, C. Canavan, N. Assefa, A. Sie, W. Fawzi, C. Sudfeld and D. Guwattude	2020	Gender differences in nutritional status, diet and physical activity among adolescents in eight countries in sub-Saharan Africa	10.1111/tmi.13330	Removed by title and abstract screening
A. M. Darling, E. Liu, S. Aboud, W. Urassa, D. Spiegelman and W. Fawzi	2014	Maternal hyperglycemia and adverse pregnancy outcomes in Dar es Salaam, Tanzania	10.1016/j.ijgo.2013.10.007	Removed by title and abstract screening
A. M. Demmen, A. Bekele and G. Goba	1	Determinants of maternal near miss among women in public hospital maternity wards in gambella region health facility, gambella, Southwest of Ethiopia: A facility based unmatched case: control study, 2019		Removed by title and abstract screening
A. M. Dessie, D. Nigatu, Z. S. Yadita, Y. A. Yimer, A. K. Yalew, E. W. Aychew and S. F. Feleke	2023	Neonatal mortality and its predictors among neonates in Jabitehnan district, Northwest Ethiopia: A single-arm retrospective cohort study	10.1002/hsr2.1613	Removed by title and abstract screening
A. M. Dessie, H. Geremew, S. F. Feleke, D. T. Anley, K. B. Mruts, C. Yenew, B. Bantie, N. M. Misganaw, G. Kerebeh, A. A. Gebeyehu, D. T. Asnakew and R. M. Anteneh	2022	Multilevel analysis of individual and community level factors associated with the application of cow dung and oil on the umbilical cord stump in Ethiopia	10.3389/fped.2022.1044056	Removed by title and abstract screening
A. M. Dessie, Z. Animut, A. Genet and C. Yenew	2022	Incidence of Death and Its Predictors of COVID-19 in Amhara Region, Ethiopia: A Retrospective Follow Up Study	10.2147/idr.s380591	Removed by title and abstract screening
A. M. Dinku, T. C. Mekonnen and G. S. Adilu	2020	Child dietary diversity and food (in)security as a potential correlate of child anthropometric indices in the context of urban food system in the cases of north-central Ethiopia	10.1186/s41043-020-00219-6	Removed by title and abstract screening
A. M. El Ayadi, S. Obore, F. Kirya, S. Miller, A. Korn, H. Nalubwama, J. Neuhaus, M. Getahun, P. Eyul, R. Twine, E. V. W. Andrew and J. K. Barageine	2024	Identifying opportunities for prevention of adverse outcomes following female genital fistula repair: protocol for a mixed-methods study in Uganda	10.1186/s12978-023-01732-7	Removed by title and abstract screening
A. M. Farah, B. S. Endris and S. H. Gebreyesus	2019	Maternal undernutrition as proxy indicators of their offspring's undernutrition: evidence from 2011 Ethiopia demographic and health survey	10.1186/s40795-019-0281-z	Removed by title and abstract screening
A. M. Farah, T. Y. Nour, B. S. Endris and S. H. Gebreyesus	2021	Concurrence of stunting and overweight/obesity among children: Evidence from Ethiopia	10.1371/journal.pone.0245456	Removed by title and abstract screening
A. M. Fentie, T. B. Tadesse and G. B. Gebretekle	2020	Factors affecting cervical cancer screening uptake, visual inspection with acetic acid positivity and its predictors among women attending cervical cancer screening service in Addis Ababa, Ethiopia	10.1186/s12905-020-01008-3	Removed by title and abstract screening
A. M. Friedman, C. V. Ananth, E. Prendergast, M. E. D'Alton and J. D. Wright	2015	Evaluation of third-degree and fourth-degree laceration rates as quality indicators		Removed by title and abstract screening
A. M. Girmay, M. G. Weldegebriel, M. G. Serte, D. A. Dinssa, T. A. Alemayehu, M. A. Kenea, A. Weldetinsae, K. T. Teklu, S. D. Mengesha, Z. A. Alemu, B. Demisie, B. Wagari, M. R. Evans, M. Tessema and G. Tollera	2023	Determinants of vaccine acceptance, knowledge, attitude, and prevention practices against COVID-19 among governmental healthcare workers in Addis Ababa and Adama, Ethiopia: A cross-sectional study	10.1002/hsr2.1074	Removed by title and abstract screening
A. M. Girmay, S. R. Gari, A. G. Gebremariam, B. M. Alemu and M. R. Evans	2020	Trichotomy of awareness, outlook and practice of food handlers towards food and water safety in food establishments in Addis Ababa, Ethiopia	10.3934/publichealth.2020021	Removed by title and abstract screening
A. M. Girmay, S. R. Gari, B. Mengistie Alemu, M. R. Evans and A. G. Gebremariam	2020	Determinants of Sanitation and Hygiene Status Among Food Establishments in Addis Ababa, Ethiopia	10.1177/1178630220915689	Removed by title and abstract screening
A. M. Hatcher, E. Lemus Hufstedler, K. Doria, S. L. Dworkin, E. Weke, A. Conroy, E. A. Bukusi, C. R. Cohen and S. D. Weiser	2020	Mechanisms and perceived mental health changes after a livelihood intervention for HIV-positive Kenyans: Longitudinal, qualitative findings	10.1177/1363461519858446	Removed by title and abstract screening
A. M. Helion Belay, A. Tariku, S. A. Woreta, G. D. Demissie and G. Asrade	2020	Anemia and Associated Factors among Pregnant Women Attending Prenatal Care in Rural Dembia District, North West Ethiopia: A cross-Sectional Study	10.1080/03670244.2019.1680551	Removed by title and abstract screening
A. M. Hoque, M. E. Hoque and G. V. Hal	2021	Incidence, trends and risk factors for perineal injuries of low-risk pregnant women: Experience from a midwife run obstetric unit, South Africa		Removed by title and abstract screening
A. M. Idris, R. Crutzen and H. W. Van den Borne	2021	Psychosocial beliefs related to intention to use HIV testing and counselling services among suspected tuberculosis patients in Kassala state, Sudan	10.1186/s12889-020-10077-w	Removed by title and abstract screening
A. M. Idris, R. Crutzen and H. W. Van den Borne	2021	Social-Cognitive Determinants of HIV Testing Among Tuberculosis Infected Patients in Kassala State, Sudan	10.3389/fpubh.2021.521511	Removed by title and abstract screening
A. M. Kilale, A. Pantoja, B. Jani, N. Range, B. J. Ngowi, C. Makasi, M. Majaha, C. D. Manga, S. Haule, A. Wilfred, P. Hilary, V. Mahamba, E. Nkiligi, W. Muhandiki, E. Matechi, B. Mutayoba, N. Nishkiori and J. Ershova	2022	Economic burden of tuberculosis in Tanzania: a national survey of costs faced by tuberculosis-affected households	10.1186/s12889-022-12987-3	Removed by title and abstract screening
A. M. Kilale, E. Ngadaya, J. Muhumuza, G. B. Kagaruki, Y. L. Lema, B. J. Ngowi, S. G. Mfinanga and S. G. Hinderaker	2016	Who Has Mycobacterial Disease? A Cross Sectional Study in Agropastoral Communities in Tanzania	10.1371/journal.pone.0153711	Removed by title and abstract screening
A. M. Liyew and A. B. Teshale	2020	Individual and community level factors associated with anemia among lactating mothers in Ethiopia using data from Ethiopian demographic and health survey, 2016; a multilevel analysis	10.1186/s12889-020-08934-9	Removed by title and abstract screening
A. M. Liyew and H. G. Ayalew	2021	Individual and community-level determinants of poor tetanus toxoid immunization among pregnant women in Ethiopia using data from 2016 Ethiopian demographic and health survey; multilevel analysis	10.1186/s13690-021-00622-3	Removed by title and abstract screening
A. M. McTiernan, C. K. Ruprai and S. W. Lindow	2023	Assisted vaginal delivery in the obese patient		Removed by title and abstract screening
A. M. Mekonen, M. G. Gebregziabher and A. S. Teferra	2018	The effect of community based health insurance on catastrophic health expenditure in Northeast Ethiopia: A cross sectional study	10.1371/journal.pone.0205972	Removed by title and abstract screening
A. M. Mekuriyaw, M. S. Mihret and A. E. Yismaw	2020	Determinants of Preterm Birth among Women Who Gave Birth in Amhara Region Referral Hospitals, Northern Ethiopia, 2018: Institutional Based Case Control Study	10.1155/2020/1854073	Removed by title and abstract screening
A. M. Merera	2021	Determinants of acute respiratory infection among under-five children in rural Ethiopia	10.1186/s12879-021-06864-4	Removed by title and abstract screening
A. M. Mersha, F. Braka, K. Gallagher, A. A. Tegegne, A. K. Argay, M. A. Mekonnen, M. Aragaw, D. M. Abegaz, E. Z. Worku and M. G. Baynesagn	2017	Measles burden in urban settings: characteristics of measles cases in Addis Ababa city administration, Ethiopia, 2004-2014	10.11604/pamj.supp.2017.27.2.10677	Removed by title and abstract screening
A. M. Mitiku, G. Z. Asfaw, H. T. Tsegay, B. Y. Zewdie and A. M. Tesfay	2019	Levels and predictors of TB-HIV Diagnostic service linkage and testing in government hospitals of Southern zone of Tigray, Northern Ethiopia	10.4314/ahs.v19i3.5	Removed by title and abstract screening
A. Magunda, S. Ononge, D. Balaba, P. Waiswa, D. Okello, H. Kaula, B. Keller, E. Felker-Kantor, Y. Mugerwa and C. Bennett	2023	Maternal and newborn healthcare utilization in Kampala urban slums: perspectives of women, their spouses, and healthcare providers	10.1186/s12884-023-05643-0	Removed by title and abstract screening
A. Mahama, J. A. Awuni, F. N. Mabe and S. B. Azumah	2020	Modelling adoption intensity of improved soybean production technologies in Ghana - a Generalized Poisson approach	10.1016/j.heliyon.2020.e03543	Removed by title and abstract screening
A. Maharani	2019	Socio-economic inequalities in C-reactive protein levels: Evidence from longitudinal studies in England and Indonesia	10.1016/j.bbi.2019.08.003	Removed by title and abstract screening
A. Majzoub, M. Mahdi, I. Khalil, A. A. Saeedi and K. A. Rumaihi	2022	Clinical Phenotyping and Multimodal Treatment of Men With Chronic Prostatitis/Chronic Pelvic Pain Syndrome From the Middle East and North Africa: Determining Treatment Outcomes and Predictors of Clinical Improvement	10.1016/j.urology.2022.04.028	Removed by title and abstract screening
A. Makubi, C. Hage, J. Lwakatare, P. Kisenge, J. Makani, L. Rydén and L. H. Lund	2014	Contemporary aetiology, clinical characteristics and prognosis of adults with heart failure observed in a tertiary hospital in Tanzania: the prospective Tanzania Heart Failure (TaHeF) study	10.1136/heartjnl-2014-305599	Removed by title and abstract screening
A. Makubi, J. Okuma, D. Spiegelman, C. Hawkins, A. M. Darling, E. Jackson, F. Mugusi, G. Chalamilla and W. Fawzi	2015	Burden and Determinants of Severe Anemia among HIV-Infected Adults: Results from a Large Urban HIV Program in Tanzania, East Africa	10.1177/2325957413488195	Removed by title and abstract screening
A. Malede, K. Alemu, M. Aemero, S. Robele and H. Kloos	2018	Travel to farms in the lowlands and inadequate malaria information significantly predict malaria in villages around Lake Tana, northwest Ethiopia: a matched case-control study	10.1186/s12936-018-2434-y	Removed by title and abstract screening
A. Malvasi, M. Vinciguerra, B. Lamanna, E. Cascardi, G. R. Damiani, G. Muzzupapa, I. Kosmas, R. Beck, M. Falagario and A. Vimercati	2022	Asynclitism and Its Ultrasonographic Rediscovery in Labor Room to Date: A Systematic Review		Removed by title and abstract screening
A. Mamo, M. M. Hassen, A. Adem, Z. Teferu, M. Kumbi, A. Husen, D. Solomon, A. Lette, S. Hailu, E. Sinba, A. M. Abduletif, J. Kassim, G. Walle and D. Atlaw	2021	Knowledge, attitude, and utilization of drugs toward COVID-19 pandemic among Bale Zone residents, Southeast Ethiopia	10.1177/20503121211034384	Removed by title and abstract screening
A. Mamo, M. Mama, D. Solomon and M. Mohammed	2020	Treatment Outcomes and Predictors Among Tuberculosis Patients at Madda Walabu University Goba Referral Hospital, Southeast Ethiopia	10.2147/idr.s285542	Removed by title and abstract screening
A. Mamo, T. Assefa, W. Negash, Y. Takelign, B. Sahiledinigl, Z. Teferu, M. Mohammed, D. Solomon, H. Gezahegn, K. Bekele, D. Zenbaba, A. Tasew, A. Tahir, F. Desta, T. Regassa, A. Takele, Z. Regassa and D. Atilaw	2022	Virological and Immunological Antiretroviral Treatment Failure and Predictors Among HIV Positive Adult and Adolescent Clients in Southeast Ethiopia	10.2147/hiv.s354716	Removed by title and abstract screening
A. Manjurano, N. Sepúlveda, B. Nadjm, G. Mtove, H. Wangai, C. Maxwell, R. Olomi, H. Reyburn, C. J. Drakeley, E. M. Riley and T. G. Clark	2015	USP38, FREM3, SDC1, DDC, and LOC727982 Gene Polymorphisms and Differential Susceptibility to Severe Malaria in Tanzania	10.1093/infdis/jiv192	Removed by title and abstract screening
A. Manne, A. DeLong, W. Nyandiko, A. K. DeLong, R. Vreeman, V. Novitsky, A. Ngeresa, E. Sang, A. Chory, J. Aluoch, E. Jepkemboi, M. Orido, C. Ashimosi, F. Sang, J. W. Hogan and R. Kantor	2022	Real-Life Feasibility of HIV Drug Resistance Testing Using Dried Filter Analytes in Kenyan Children and Adolescents Living with HIV	10.1128/spectrum.02675-21	Removed by title and abstract screening
A. Marege, B. Regassa, M. Seid, D. Tadesse, M. Siraj and A. Manilal	2023	Bacteriological quality and safety of bottle food and associated factors among bottle-fed babies attending pediatric outpatient clinics of Government Health Institutions in Arba Minch, southern Ethiopia	10.1186/s41043-023-00387-1	Removed by title and abstract screening
A. Massenga, A. Chibwae, A. A. Nuri, M. Bugimbi, Y. K. Munisi, R. Mfinanga and P. L. Chalya	2019	Indications for and complications of intestinal stomas in the children and adults at a tertiary care hospital in a resource-limited setting: a Tanzanian experience	10.1186/s12876-019-1070-5	Removed by title and abstract screening
A. Massouh, H. Abu Saad Huijer, P. Meek and H. Skouri	2020	Determinants of Self-Care in Patients With Heart Failure: Observations From a Developing Country in the Middle East	10.1177/1043659619865587	Removed by title and abstract screening
A. Mawji, E. Li, C. Komugisha, S. Akech, D. Dunsmuir, M. O. Wiens, N. Kissoon, N. Kenya-Mugisha, A. Tagoola, D. Kimutai, J. N. Bone, G. Dumont and J. M. Ansermino	2020	Smart triage: triage and management of sepsis in children using the point-of-care Pediatric Rapid Sepsis Trigger (PRST) tool	10.1186/s12913-020-05344-w	Removed by title and abstract screening
A. McLigeyo, J. Rajab, P. Oyiro, M. Ezzi, Y. Bett, M. Ong'ondi, A. Odhiambo, S. Mwanzi and N. Othieno-Abinya	2022	Baseline blood count levels increase odds of cytopenia among CML patients in Kenya: a case control study	10.1186/s12885-021-09162-z	Removed by title and abstract screening
A. McMahon, A. Mihretie, A. A. Ahmed, M. Lake, W. Awoke and M. C. Wimberly	2021	Remote sensing of environmental risk factors for malaria in different geographic contexts	10.1186/s12942-021-00282-0	Removed by title and abstract screening
A. Mebrat, L. Dube, A. Kebede and Z. Aweke	2021	Determinants of Incomplete Childhood Vaccination among Children Aged 12-23 Months in Gambela Region, Southwest Ethiopia: A Case Control Study	10.4314/ejhs.v31i1.8	Removed by title and abstract screening
A. Mebrate, N. Zeray, T. Kippie and G. Haile	2022	Determinants of soil fertility management practices in Gedeo Zone, Southern Ethiopia: logistic regression approach	10.1016/j.heliyon.2022.e08820	Removed by title and abstract screening
A. Mebratu, A. Ahmed, A. G. Zemeskel, A. Alemu, T. Temesgen, W. Molla and Z. Figa	2023	Prevalence, indications and fetal outcomes of operative vaginal delivery in Sub-Saharan Africa, systematic review, and meta-analysis	10.1186/s12905-023-02224-3	Removed by title and abstract screening
A. Mebratu, D. G. Assefa, E. D. Zeleke, N. Mengistu, T. T. Woldesenbet, A. Aynalem, A. Sefa, D. Mellesse, R. Tilahun, W. Seifu, Y. Bayisa, M. D. Meshesha, A. Wudneh, G. M. Ayele, B. Demisse, R. H. Kabthymer, A. Alemu, M. Abebe Eshetu, A. A. Mahamed, T. Temesgen, M. L. Funga, A. C. Eritero, S. Aregawi, T. Wodaynew, Z. Figa and W. Molla	2022	Failed induction of labor and associated factors among women delivered in Jigjiga University Sheik Hassan Yabare Referral Hospital: a cross-sectional study	10.1080/03007995.2022.2103959	Removed by title and abstract screening
A. Mecha and B. Erchafo	2022	Blood donation intentions and predictors among Hosanna town dwellers, south nation nationality peoples region, Ethiopia	10.4103/jfmpc.jfmpc_1287_21	Removed by title and abstract screening
A. Medagama, R. Bandara, C. De Silva and M. P. Galgomuwa	2015	Management of acute coronary syndromes in a developing country; time for a paradigm shift? an observational study	10.1186/s12872-015-0125-y	Removed by title and abstract screening
A. Medina-Marino, M. Mudau, N. Kojima, R. P. Peters, U. D. Feucht, L. Vos, D. Olivier, C. A. Muzny, J. A. McIntyre and J. D. Klausner	2020	Persistent Chlamydia trachomatis, Neisseria gonorrhoeae or Trichomonas vaginalis positivity after treatment among human immunodeficiency virus-infected pregnant women, South Africa	10.1177/0956462419898612	Removed by title and abstract screening
A. Megerso and S. Garoma	2016	Comparison of survival in adult antiretroviral treatment naïve patients treated in primary health care centers versus those treated in hospitals: retrospective cohort study; Oromia region, Ethiopia	10.1186/s12913-016-1818-3	Removed by title and abstract screening
A. Megerso, N. Deyessa, G. Jarso and A. Worku	2021	A Retrospective Comparative Study on Median Time to Sputum Culture Conversion in Multi-Drug Resistant Pulmonary Tuberculosis Patients in Pastoral and Non-Pastoral Settings in Southeast Oromia, Ethiopia	10.2147/idr.s343672	Removed by title and abstract screening
A. Megerso, S. Garoma, T. Eticha, T. Workineh, S. Daba, M. Tarekegn and Z. Habtamu	2016	Predictors of loss to follow-up in antiretroviral treatment for adult patients in the Oromia region, Ethiopia	10.2147/hiv.s98137	Removed by title and abstract screening
A. Mehanna, Y. A. M. Elhadi and D. E. Lucero-Prisno Iii	2021	Public willingness to adhere to COVID-19 precautionary measures in Sudan: an application of the Health Belief Model	10.11604/pamj.2021.39.135.29171	Removed by title and abstract screening
A. Mekonnen	2014	Smear-positive pulmonary tuberculosis and AFB examination practices according to the standard checklist of WHO's tuberculosis laboratory assessment tool in three governmental hospitals, Eastern Ethiopia	10.1186/1756-0500-7-295	Removed by title and abstract screening
A. Mekuria, L. Xia, T. A. Ahmed, S. Bishaw, Z. Teklemariam, T. Nedi, T. Abula, E. Engidawork and Y. Y. Gong	2023	Contribution of Aflatoxin B(1) Exposure to Liver Cirrhosis in Eastern Ethiopia: A Case-Control Study	10.2147/ijgm.s425992	Removed by title and abstract screening
A. Melaku and T. Addis	2023	Handwashing Practices and Associated Factors Among School Children in Kirkos and Akaki Kality Sub-Cities, Addis Ababa, Ethiopia	10.1177/11786302231156299	Removed by title and abstract screening
A. Melaku, T. Addis, B. Mengistie, G. G. Kanno, M. Adane, M. Kelly-Quinn, S. Ketema, T. Hailu, D. Bedada and A. Ambelu	2023	Menstrual hygiene management practices and determinants among schoolgirls in Addis Ababa, Ethiopia: The urgency of tackling bottlenecks - Water and sanitation services	10.1016/j.heliyon.2023.e15893	Removed by title and abstract screening
A. Melese, G. Bekele, E. Molla, D. Banga, A. Agena, A. Loha, T. Samuel, Y. A. Borie, B. Tadesse and T. Yeheyis	2024	Utilization of cervical cancer screening service among female health workforces in public health institutions in south east Ethiopia, a cross-sectional study	10.1016/j.heliyon.2023.e23086	Removed by title and abstract screening
A. Meliyanti, D. Rusmawatiningtyas, F. Makrufardi and E. Arguni	2021	Factors associated with mortality in pediatric pneumonia patients supported with mechanical ventilation in developing country	10.1016/j.heliyon.2021.e07063	Removed by title and abstract screening
A. Mengist, D. Lakew Workie, Z. G. Dessie and L. M. Tesfaw	2023	Spatial distribution and multilevel analysis of the ideal number of children among Ethiopian women	10.1186/s12905-023-02477-y	Removed by title and abstract screening
A. Mengistu, N. Cherie and E. Addisu	2022	Determinants of positive cervical cancer screening among reproductive-age women in South Wollo Zone, Northeast Ethiopia	10.1002/hsr2.527	Removed by title and abstract screening
A. Merera, T. Asena and M. Senbeta	2022	Bayesian multilevel analysis of determinants of acute respiratory infection in children under the age of five years in Ethiopia	10.1186/s12887-022-03187-4	Removed by title and abstract screening
A. Mergani, A. H. Khamis, E. L. Fatih Hashim, M. Gumma, B. Awadelseed, N. E. Elwali and A. B. Haboor	2015	Pattern and predictors of neurological morbidities among childhood cerebral malaria survivors in central Sudan		Removed by title and abstract screening
A. Mersha, N. Assefa, K. Teji, S. Shibiru, R. Darghawth and A. Bante	2018	Essential newborn care practice and its predictors among mother who delivered within the past six months in Chencha District, Southern Ethiopia, 2017	10.1371/journal.pone.0208984	Removed by title and abstract screening
A. Mesfin, C. Lachat, S. H. Gebreyesus, M. Roro, K. Tesfamariam, T. Belachew, M. De Boevre and S. De Saeger	2023	Mycotoxins Exposure of Lactating Women and Its Relationship with Dietary and Pre/Post-Harvest Practices in Rural Ethiopia	10.3390/toxins15040285	Removed by title and abstract screening
A. Mgaya, J. Hinju and H. Kidanto	2017	Is time of birth a predictor of adverse perinatal outcome? A hospital-based cross-sectional study in a low-resource setting, Tanzania	10.1186/s12884-017-1358-9	Removed by title and abstract screening
A. Midekisa, B. Beyene, A. Mihretie, E. Bayabil and M. C. Wimberly	2015	Seasonal associations of climatic drivers and malaria in the highlands of Ethiopia	10.1186/s13071-015-0954-7	Removed by title and abstract screening
A. Mihretu, S. Teferra and A. Fekadu	2017	Problematic khat use as a possible risk factor for harmful use of other psychoactive substances: a mixed method study in Ethiopia	10.1186/s13011-017-0132-3	Removed by title and abstract screening
A. Minyihun and Z. T. Tessema	2020	Determinants of Access to Health Care Among Women in East African Countries: A Multilevel Analysis of Recent Demographic and Health Surveys from 2008 to 2017	10.2147/rmhp.s263132	Removed by title and abstract screening
A. Mitiku, T. A. Ayele, M. Assefa and A. Tariku	2016	Undernutrition and associated factors among adults living with Human Immune Deficiency Virus in Dembia District, northwest Ethiopia: an institution based cross-sectional study	10.1186/s13690-016-0143-y	Removed by title and abstract screening
A. Moeed, H. Najeeb, A. Saleem, M. S. Asghar, H. M. Rafi, A. K. Khattak, Z. Bilal and B. T. Seboka	2022	Willingness and Perceptions Regarding COVID-19 Vaccine Booster Dose in Pakistani Vaccinated Population: A Cross-Sectional Survey	10.3389/fpubh.2022.911518	Removed by title and abstract screening
A. Mohammed Yusuf and N. Abdurashid Ibrahim	2019	Knowledge, attitude and practice towards dengue fever prevention and associated factors among public health sector health-care professionals: in Dire Dawa, eastern Ethiopia	10.2147/rmhp.s195214	Removed by title and abstract screening
A. Mohammed, G. Kifle, F. Beshir, A. Mume, Y. Abdullahi and R. Abdulwehab	2022	Magnitude of husbands' involvement in skilled birth attendant service utilization in Deder town, Oromiya, Ethiopia	10.1186/s12884-022-05181-1	Removed by title and abstract screening
A. Molla and N. Fentahun	2014	Predictors of willingness to participate in health insurance services among the community of jimma town, southwest ethiopia	10.4137/hsi.s18046	Removed by title and abstract screening
A. Molla and T. Wondie	2021	Magnitude of Poor Sleep Hygiene Practice and Associated Factors among Medical Students in Ethiopia: A Cross-Sectional Study	10.1155/2021/6611338	Removed by title and abstract screening
A. Molla, G. Egata, L. Getacher, B. Kebede, A. Sayih, M. Arega and A. Bante	2021	Minimum acceptable diet and associated factors among infants and young children aged 6-23 months in Amhara region, Central Ethiopia: community-based cross-sectional study	10.1136/bmjopen-2020-044284	Removed by title and abstract screening
A. Molla, M. Giza, F. Kebede and T. Kebede	2023	Iodine status, impact of knowledge, and practice for adequate iodized salt utilization in house hold at North West Ethiopia	10.1177/20503121221148612	Removed by title and abstract screening
A. Mose, H. Abebe, S. Shitu and H. Shimels	2021	Determinants of maternal knowledge of neonatal danger signs among postpartum mothers in Southern Ethiopia: institutional-based cross-sectional study	10.1136/bmjopen-2021-048888	Removed by title and abstract screening
A. N. Åstrøm, S. A. Lie and H. Mbawalla	2016	Do self-efficacy and depression predict oral impacts on daily performances across time? A 2-yr follow-up of students in Tanzania	10.1111/eos.12274	Removed by title and abstract screening
A. N. Ayele, A. G. Mekonen, A. Seid, E. G. Mitikie, A. D. Abayneh and M. T. Haile	2023	Predictors of obesity among school-age children in Debre Berhan City, Ethiopia	10.1371/journal.pgph.0001895	Removed by title and abstract screening
A. N. Erena, G. Shen and P. Lei	2019	Factors affecting HIV counselling and testing among Ethiopian women aged 15-49	10.1186/s12879-019-4701-0	Removed by title and abstract screening
A. N. H. Bulabula, J. A. Nelson, E. M. Musafiri, R. Machekano, N. A. Sam-Agudu, A. H. Diacon, M. Shah, J. Creswell, G. Theron, R. M. Warren, K. R. Jacobson, J. P. Chirambiza, D. Kalumuna, B. C. Bisimwa, P. Katoto, M. K. Kaswa, F. M. Birembano, L. Kitete, M. P. Grobusch, Z. M. Kashongwe and J. B. Nachega	2019	Prevalence, Predictors, and Successful Treatment Outcomes of Xpert MTB/RIF-identified Rifampicin-resistant Tuberculosis in Post-conflict Eastern Democratic Republic of the Congo, 2012-2017: A Retrospective Province-Wide Cohort Study	10.1093/cid/ciy1105	Removed by title and abstract screening
A. N. Kasede, T. Tylleskär, D. Mukunya, J. Tumuhamye, G. Ndeezi, A. A. O. Arach, P. Waako and J. K. Tumwine	2021	Incidence of home delivery among women living with HIV in Lira, Northern Uganda: a prospective cohort study	10.1186/s12884-021-04222-5	Removed by title and abstract screening
A. N. Mekuria, T. Nedi, Y. Y. Gong, T. Abula and E. Engidawork	2024	Liver Cirrhosis of Unknown Etiology and Its Predictors in Eastern Ethiopia	10.2147/rmhp.s425954	Removed by title and abstract screening
A. O. A. Ali and M. H. Prins	2017	Disease and treatment-related factors associated with tuberculosis treatment default in Khartoum State, Sudan: a case-control study	10.26719/2017.23.6.408	Removed by title and abstract screening
A. O. Ali and M. H. Prins	2016	Patient non adherence to tuberculosis treatment in Sudan: socio demographic factors influencing non adherence to tuberculosis therapy in Khartoum State	10.11604/pamj.2016.25.80.9447	Removed by title and abstract screening
A. O. Almobarak, S. Barakat, E. A. Suliman, W. M. Elmadhoun, N. A. Mohamed, I. O. Abobaker, S. K. Noor, S. O. Bushara and M. H. Ahmed	2015	Prevalence of and predictive factors for nonalcoholic fatty liver disease in Sudanese individuals with type 2 diabetes: Is metabolic syndrome the culprit?	10.1016/j.ajg.2015.06.001	Removed by title and abstract screening
A. O. Awuor, B. Ogwel, H. Powell, J. R. Verani, S. O. Sow, M. J. Hossain, J. B. Ochieng, J. Juma, L. P. Jamka, A. Roose, S. Doh, E. L. Deichsel, U. Onwuchekwa, A. M. Keita, M. Antonio, J. C. M. Jones, S. M. A. Zaman, H. Badji, I. N. Kasumba, D. Nasrin, J. A. Platts-Mills, E. R. Houpt, D. M. Berendes, C. E. Sugerman, M. A. Widdowson, S. M. Tennant, E. D. Mintz, R. Omore and K. L. Kotloff	2023	Antibiotic-Prescribing Practices for Management of Childhood Diarrhea in 3 Sub-Saharan African Countries: Findings From the Vaccine Impact on Diarrhea in Africa (VIDA) Study, 2015-2018	10.1093/cid/ciac980	Removed by title and abstract screening
A. O. Ibnouf, M. H. Khalil, R. Khalid, E. M. Elshibli, O. Elsayed and I. Fadl-Elmula	2020	Blood markers (lymphocyte percentages, neutrophils, CRP and ESR) can help in prioritizing rRT-PCR test for suspected COVID-19 patients in countries with limited health resources	10.11604/pamj.2020.37.331.25180	Removed by title and abstract screening
A. O. Kebede, Y. T. Biratu, A. O. Kebede and S. K. Belina	2020	Institutional Delivery Among Young Women in Ethiopia: Further Analysis of Trends and Determinants, from the Four Consecutive Ethiopia Demographic and Health Survey	10.2147/ijwh.s275153	Removed by title and abstract screening
A. O. Lucas, B. J. Stoll and J. R. Bale	2003	Improving birth outcomes: meeting the challenge in the developing world		Removed by title and abstract screening
A. O. Mbyuzi, E. V. Komba, S. I. Kimera and D. M. Kambarage	2014	Sero-prevalence and associated risk factors of peste des petits ruminants and contagious caprine pleuro-pneumonia in goats and sheep in the Southern Zone of Tanzania	10.1016/j.prevetmed.2014.06.013	Removed by title and abstract screening
A. P. Bishop, G. Amatulli, C. Hyseni, E. Pless, R. Bateta, W. A. Okeyo, P. O. Mireji, S. Okoth, I. Malele, G. Murilla, S. Aksoy, A. Caccone and N. P. Saarman	2021	A machine learning approach to integrating genetic and ecological data in tsetse flies (Glossina pallidipes) for spatially explicit vector control planning	10.1111/eva.13237	Removed by title and abstract screening
A. P. Fay, R. R. McKay, X. Lin, R. Simantov and T. K. Choueiri	2018	Impact of Geographic Regions on Overall Survival in Patients With Metastatic Renal Cell Carcinoma: Results From an International Clinical Trials Database	10.1200/jgo.17.00119	Removed by title and abstract screening
A. P. Kare and A. B. Gujo	2021	Anemia among Pregnant Women Attending Ante Natal Care Clinic in Adare General Hospital, Southern Ethiopia: Prevalence and Associated Factors	10.1177/11786329211036303	Removed by title and abstract screening
A. Petrova, K. Demissie, G. G. Rhoads, J. C. Smulian, S. Marcella and C. V. Ananth	2001	Association of maternal fever during labor with neonatal and infant morbidity and mortality		Removed by title and abstract screening
A. R. Aluisio, S. Garbern, T. Wiskel, Z. A. Mutabazi, O. Umuhire, C. C. Ch'ng, K. E. Rudd, J. D'Arc Nyinawankusi, J. C. Byiringiro and A. C. Levine	2018	Mortality outcomes based on ED qSOFA score and HIV status in a developing low income country	10.1016/j.ajem.2018.03.014	Removed by title and abstract screening
A. R. Jazieh, A. A. Bensalem, A. Bounedjar, Z. Benbrahim, M. O. Alorabi, A. M. Abusanad, E. M. Tashkandi, M. A. Alnassar, A. R. El Kinge, S. Al-Sukhun, A. Alsharm, H. Errihani, N. A. Abdelhafiez, M. Alkaiyat and H. Jradi	2021	Predictors of poor precautionary practices towards COVID-19 among cancer patients	10.2217/fon-2021-0193	Removed by title and abstract screening
A. R. Maonga, M. J. Mahande, D. J. Damian and S. E. Msuya	2016	Factors Affecting Exclusive Breastfeeding among Women in Muheza District Tanga Northeastern Tanzania: A Mixed Method Community Based Study	10.1007/s10995-015-1805-z	Removed by title and abstract screening
A. S. Ajiboye, F. Eshetu, S. Lulseged, Y. Getaneh, N. Tademe, T. Kifle, R. Bray, H. Eshete, Y. Demissie, C. A. Dykewicz and D. Hoos	2023	Predictors of HIV testing among youth 15-24 years in urban Ethiopia, 2017-2018 Ethiopia population-based HIV impact assessment	10.1371/journal.pone.0265710	Removed by title and abstract screening
A. S. Ali, S. R. Gari, M. L. Goodson, C. L. Walsh, B. K. Dessie and A. Ambelu	2023	Prevalence and risk factors of childhood diarrhea among wastewater irrigating urban farming households in Addis Ababa	10.1371/journal.pone.0288425	Removed by title and abstract screening
A. S. Argawu and G. G. Mekebo	2022	Risk factors of under-five mortality in Ethiopia using count data regression models, 2021	10.1016/j.amsu.2022.104764	Removed by title and abstract screening
A. S. Badacho, K. Tushune, Y. Ejigu and T. M. Berheto	2016	Household satisfaction with a community-based health insurance scheme in Ethiopia	10.1186/s13104-016-2226-9	Removed by title and abstract screening
A. S. Badacho, M. A. Lelu, Z. Gelan and D. D. Woltamo	2022	Uterine prolapse and associated factors among reproductive-age women in south-west Ethiopia: A community-based cross-sectional study	10.1371/journal.pone.0262077	Removed by title and abstract screening
A. S. Batavia, P. Severe, M. H. Lee, A. Apollon, Y. S. Zhu, K. M. Dupnik, M. L. McNairy, J. W. Pape, D. W. Fitzgerald and R. N. Peck	2018	Blood pressure and mortality in a prospective cohort of HIV-infected adults in Port-au-Prince, Haiti	10.1097/hjh.0000000000001723	Removed by title and abstract screening
A. S. Belay and A. A. Achimano	2022	Prevalence and Risk Factors for Periodontal Disease Among Women Attending Antenatal Care in Public Hospitals, Southwest Ethiopia, 2022: A Multicenter Cross-Sectional Study	10.2147/ccide.s367713	Removed by title and abstract screening
A. S. Belay and A. Kassie	2021	Emotional Intelligence and Clinical Performance of Undergraduate Nursing Students During Obstetrics and Gynecology Nursing Practice; Mizan-Tepi University, South West Ethiopia	10.2147/amep.s325212	Removed by title and abstract screening
A. S. Belay and T. Wudad	2019	Prevalence and associated factors of pre-eclampsia among pregnant women attending anti-natal care at Mettu Karl referal hospital, Ethiopia: cross-sectional study	10.1186/s40885-019-0120-1	Removed by title and abstract screening
A. S. Belay, G. A. Manaye, K. M. Kebede and D. D. Abateneh	2021	Predictors of Current CD4+ T-Cell Count Among Women of Reproductive Age on Antiretroviral Therapy in Public Hospitals, Southwest Ethiopia	10.2147/hiv.s294367	Removed by title and abstract screening
A. S. Belay, H. Sarma and G. Yilak	2024	Spatial distribution and determinants of unmet need for family planning among all reproductive‑age women in Uganda: a multi‑level logistic regression modeling approach and spatial analysis	10.1186/s40834-024-00264-0	Removed by title and abstract screening
A. S. Belay, K. Negese, G. A. Manaye and S. Debebe	2022	Prevalence and associated factors of birth injury among neonates admitted at neonatal intensive care unit (NICU) in governmental hospitals of Southwest Ethiopian people regional state, Ethiopia: A multicenteric cross-sectional study	10.3389/fped.2022.1052396	Removed by title and abstract screening
A. S. Belay, M. M. Guangul, W. N. Asmare and G. Mesafint	2021	Prevalence and Associated Factors of Psychological Distress among Nurses in Public Hospitals, Southwest, Ethiopia: A cross-sectional Study	10.4314/ejhs.v31i6.21	Removed by title and abstract screening
A. S. Belay, M. M. Guangul, W. N. Asmare, S. K. Bogale and G. A. Manaye	2021	Prevalence and Associated Factors of Burnout syndrome among Nurses in Public Hospitals, Southwest Ethiopia	10.4314/ejhs.v31i3.11	Removed by title and abstract screening
A. S. Belay, W. N. Asmare and A. Kassie	2023	Cervical cancer screening utilization and its predictors among women in bench Sheko Zone, Southwest Ethiopia: using health belief model	10.1186/s12885-023-10927-x	Removed by title and abstract screening
A. S. Belay, Y. D. Genie, B. F. Kebede, A. Kassie and A. Molla	2022	Time to detection of anaemia and its predictors among women of reproductive-age living with HIV/AIDS initiating ART at public hospitals, Southwest Ethiopia: a multicentre retrospective follow-up study	10.1136/bmjopen-2021-059934	Removed by title and abstract screening
A. S. Bhagavathula, M. A. Seid, A. Adane, E. A. Gebreyohannes, J. Brkic and D. Fialová	2021	Prevalence and Determinants of Multimorbidity, Polypharmacy, and Potentially Inappropriate Medication Use in the Older Outpatients: Findings from EuroAgeism H2020 ESR7 Project in Ethiopia	10.3390/ph14090844	Removed by title and abstract screening
A. S. Endeshaw, E. T. Dejen, B. W. Zewdie, B. T. Addisu, M. T. Molla and F. T. Kumie	2023	Perioperative mortality among trauma patients in Northwest Ethiopia: a prospective cohort study	10.1038/s41598-023-50101-8	Removed by title and abstract screening
A. S. Endeshaw, F. T. Kumie, M. T. Molla, G. A. Zeru, K. M. Abera, Z. B. Zeleke and T. J. Lakew	2023	Incidence and predictors of perioperative mortality in a low-resource country, Ethiopia: a prospective follow-up study	10.1136/bmjopen-2022-069768	Removed by title and abstract screening
A. S. Endeshaw, F. Tarekegn, H. T. Bayu, S. B. Ayalew and B. C. Gete	2022	The magnitude of mortality and its determinants in Ethiopian adult intensive care units: A systematic review and meta-analysis	10.1016/j.amsu.2022.104810	Removed by title and abstract screening
A. S. Endeshaw, M. S. Fekede, A. S. Gesso, E. M. Aligaz and S. Aweke	2022	Survival status and predictors of mortality among patients admitted to surgical intensive care units of Addis Ababa governmental hospitals, Ethiopia: A multicenter retrospective cohort study	10.3389/fmed.2022.1085932	Removed by title and abstract screening
A. S. Endeshaw, M. T. Molla and F. T. Kumie	2023	Perioperative mortality among geriatric patients in Ethiopia: a prospective cohort study	10.3389/fmed.2023.1220024	Removed by title and abstract screening
A. S. Engda, H. Belete, A. D. Wubetu, N. A. Engidaw, F. K. Amogne, T. M. Kitaw, T. Bete, W. M. Kebede, B. T. Atinafu and S. M. Demeke	2022	Magnitude and determinants of suicide among overweight reproductive-age women, Chacha and Debre Berhan Town, Ethiopia: community based cross-sectional study	10.1186/s13033-022-00551-w	Removed by title and abstract screening
A. S. George, T. Jacobs, M. V. Kinney, A. Haakenstad, N. S. Singh, K. Rasanathan and M. Chopra	2021	Are rhetorical commitments to adolescents reflected in planning documents? An exploratory content analysis of adolescent sexual and reproductive health in Global Financing Facility country plans	10.1186/s12978-021-01121-y	Removed by title and abstract screening
A. S. Hassan, S. M. Mwaringa, K. K. Ndirangu, E. J. Sanders, T. F. de Wit and J. A. Berkley	2015	Incidence and predictors of attrition from antiretroviral care among adults in a rural HIV clinic in Coastal Kenya: a retrospective cohort study	10.1186/s12889-015-1814-2	Removed by title and abstract screening
A. S. Hoza, S. G. Mfinanga, A. C. Rodloff, I. Moser and B. König	2016	Increased isolation of nontuberculous mycobacteria among TB suspects in Northeastern, Tanzania: public health and diagnostic implications for control programmes	10.1186/s13104-016-1928-3	Removed by title and abstract screening
A. S. Karat, A. S. K. Jones, I. Abubakar, C. N. J. Campbell, A. L. Clarke, C. S. Clarke, M. Darvell, A. T. Hill, R. Horne, H. Kunst, M. Mandelbaum, B. G. Marshall, C. McSparron, A. Rahman, H. R. Stagg, J. White, M. C. I. Lipman and K. Kielmann	2021	You have to change your whole life: A qualitative study of the dynamics of treatment adherence among adults with tuberculosis in the United Kingdom	10.1016/j.jctube.2021.100233	Removed by title and abstract screening
A. S. Kasa and H. Gedamu	2019	Predictors of adult patient satisfaction with nursing care in public hospitals of Amhara region, Northwest Ethiopia	10.1186/s12913-019-3898-3	Removed by title and abstract screening
A. S. Kasa, S. C. Lee and H. R. Chang	2022	Prevalence and factors associated with depression among older adults in the case of a low-income country, Ethiopia: a systematic review and meta-analysis	10.1186/s12888-022-04282-7	Removed by title and abstract screening
A. S. Kasa, W. A. Temesgen, Y. Workineh, T. D. Tesfaye, S. Kerie, E. Amsalu and S. E. Awoke	2020	Knowledge towards standard precautions among healthcare providers of hospitals in Amhara region, Ethiopia, 2017: a cross sectional study	10.1186/s13690-020-00509-9	Removed by title and abstract screening
A. S. Mekonnen, Z. Kebede and D. B. Demissie	2023	Incidence, Outcome and Determinants of Unplanned Extubation Among Pediatric Intensive Care Unit Addis Ababa, Ethiopia, 2023: Nested, Unmatched Case-Control Study Design	10.2147/phmt.s429457	Removed by title and abstract screening
A. S. Melka, T. Tekelab and D. Wirtu	2015	Determinants of long acting and permanent contraceptive methods utilization among married women of reproductive age groups in western Ethiopia: a cross-sectional study	10.11604/pamj.2015.21.246.5835	Removed by title and abstract screening
A. S. Mohamed, H. R. Sawe, B. Muhanuzi, N. R. Marombwa, K. Mjema and E. J. Weber	2019	Non-traumatic chest pain in patients presenting to an urban emergency Department in sub Saharan Africa: a prospective cohort study in Tanzania	10.1186/s12872-019-1133-0	Removed by title and abstract screening
A. S. Mohammed, A. Degu, N. A. Woldekidan, F. Adem and D. Edessa	2021	In-hospital mortality and its predictors among stroke patients in sub-Saharan Africa: A systemic review and meta-analysis	10.1177/20503121211036789	Removed by title and abstract screening
A. S. Mohammed, K. M. Mishore, T. B. Tafesse, A. Jambo, A. M. Husen and A. Alemu	2023	Seizure Remission and Its Predictors Among Epileptic Patients on Follow-Up at Public Hospitals in Eastern Ethiopia: A Retrospective Cohort Study	10.2147/ijgm.s436814	Removed by title and abstract screening
A. S. Mohammed, N. A. Woldekidan and F. A. Mohammed	2020	Knowledge, attitude, and practice of pharmacy professionals on generic medicines in Eastern Ethiopia: A cross-sectional study	10.1371/journal.pone.0235205	Removed by title and abstract screening
A. Shitie and Z. N. Azene	2021	Factors affecting the initiation and continuation of maternal health service utilization among women who delivered in the past one year in Enemay district, East Gojjam, Ethiopia	10.1186/s13690-021-00689-y	Removed by title and abstract screening
A. Srivastava, B. I. Avan, P. Rajbangshi and S. Bhattacharyya	2015	Determinants of women's satisfaction with maternal health care: a review of literature from developing countries	10.1186/s12884-015-0525-0	Removed by title and abstract screening
A. T. Ahmed, A. H. Abas, A. Elmi and A. Omer	2022	Determinants of severe acute malnutrition among children aged 6-36 months in Kalafo district (riverine context) of Ethiopia	10.1038/s41598-022-09184-y	Removed by title and abstract screening
A. T. Ajema, Y. Simachew, M. D. Meshesha and T. Gari	2024	Time to tuberculosis development and its predictors among HIV-positive patients: A retrospective cohort study	10.1371/journal.pone.0298021	Removed by title and abstract screening
A. T. Alemu, A. A. Walle and D. D. Atnafu	2020	Quality of Pediatric Healthcare Services and Associated Factors in Felege-Hiwot Comprehensive Specialized Hospital, North-West Ethiopia: Parental Perception	10.2147/ppa.s264106	Removed by title and abstract screening
A. T. Amare, T. D. Tesfaye, A. S. Ali, T. A. Woelile, T. A. Birlie, W. M. Kebede, S. F. Tassew, E. S. Chanie and D. G. Fleke	2021	Survival status and predictors of mortality among traumatic brain injury patients in an Ethiopian hospital: A retrospective cohort study	10.1016/j.afjem.2021.06.003	Removed by title and abstract screening
A. T. Angelo, D. S. Alemayehu and A. M. Dacho	2021	Knowledge, Attitudes, and Practices Toward Covid-19 and Associated Factors Among University Students in Mizan Tepi University, 2020	10.2147/idr.s299576	Removed by title and abstract screening
A. T. Angessa, B. Lemma, K. Yeshitela and M. Endrias	2022	Community perceptions towards the impacts of ecotourism development in the central highlands of Ethiopia: the case of Lake Wanchi and its adjacent landscapes	10.1016/j.heliyon.2022.e08924	Removed by title and abstract screening
A. T. Anshabo, S. Migbaru, D. Awoke, W. Tigeneh and E. Engidawork	2017	Validation of the Amharic Version of the Brief Pain Inventory for Utility in Ethiopian Cancer Patients	10.1111/papr.12557	Removed by title and abstract screening
A. T. Atanda, L. J. Anyanwu, O. J. Atanda, A. M. Mohammad, L. B. Abdullahi and A. U. Farinyaro	2015	Wilms' tumour: Determinants of prognosis in an African setting	10.4103/0189-6725.170185	Removed by title and abstract screening
A. T. Bekele, S. W. Beza, S. Gedamu and M. Berndt	2023	Predictors of College Academic Achievement for Medical Students: The Case of Gondar University, College of Medicine and Health Sciences, Ethiopia	10.2147/amep.s406031	Removed by title and abstract screening
A. T. Chekol, M. A. Wale, A. W. Abate, E. A. Beo, E. A. Said and B. T. Negash	2023	Predictors of depression among school adolescents in Northwest, Ethiopia, 2022: institutional based cross-sectional	10.1186/s12888-023-04899-2	Removed by title and abstract screening
A. T. Ferede, A. F. Dadi, A. Tariku and A. A. Adane	2017	Prevalence and determinants of active trachoma among preschool-aged children in Dembia District, Northwest Ethiopia	10.1186/s40249-017-0345-8	Removed by title and abstract screening
A. T. Fuller, J. Corley, T. M. Tran, E. K. Butler, J. R. Vissoci, L. Andrade, F. Makumbi, S. Luboga, C. Muhumuza, V. F. Ssennono, J. G. Chipman, M. Galukande, M. M. Haglund and E. R. Smith	2018	Prevalence of Surgically Untreated Face, Head, and Neck Conditions in Uganda: A Cross-Sectional Nationwide Household Survey	10.1016/j.wneu.2017.11.099	Removed by title and abstract screening
A. T. Fuller, M. M. Haglund, S. Lim, J. Mukasa, M. Muhumuza, J. Kiryabwire, H. Ssenyonjo and E. R. Smith	2016	Pediatric Neurosurgical Outcomes Following a Neurosurgery Health System Intervention at Mulago National Referral Hospital in Uganda	10.1016/j.wneu.2016.07.090	Removed by title and abstract screening
A. T. Gizaw, D. Amdisa and Y. K. Lemu	2020	Predictors of substance use among Jimma University instructors, Southwest Ethiopia	10.1186/s13011-019-0248-8	Removed by title and abstract screening
A. T. Gizaw, F. Abamecha Ababulgu, L. Abebe Gebretsadik and G. Kiros Abraha	2017	The effect of psychometric variables in predicting physical activity behavior among diabetes mellitus type-2 patients	10.2147/jmdh.s122573	Removed by title and abstract screening
A. T. Gizaw, P. Sopory and M. Sudhakar	2023	Determinants of knowledge, attitude and self-efficacy towards complementary feeding among rural mothers: Baseline data of a cluster-randomized control trial in South West Ethiopia	10.1371/journal.pone.0293267	Removed by title and abstract screening
A. T. Gizaw, Z. El-Khatib, W. Wolancho, D. Amdissa, S. Bamboro, M. T. Boltena, S. C. Y. Appiah, B. O. Asamoah, Y. Wasihun and K. G. Tareke	2022	Uptake of cervical cancer screening and its predictors among women of reproductive age in Gomma district, South West Ethiopia: a community-based cross-sectional study	10.1186/s13027-022-00455-x	Removed by title and abstract screening
A. T. Hirigo and T. Teshome	2020	The magnitude of undiagnosed diabetes and Hypertension among adult psychiatric patients receiving antipsychotic treatment	10.1186/s13098-020-00588-2	Removed by title and abstract screening
A. T. Mamuye, E. Bornstein, O. Temesgen, H. M. Blumberg and R. R. Kempker	2016	Point-of-Care Testing for Cryptococcal Disease Among Hospitalized Human Immunodeficiency Virus-Infected Adults in Ethiopia	10.4269/ajtmh.15-0857	Removed by title and abstract screening
A. T. Mengistu	2021	How Small-Scale Farmers Understand Rain Water Harvesting Technology? Evidence from Northern Ethiopia	10.1155/2021/8617098	Removed by title and abstract screening
A. V. Israni, D. A. Dave, A. Mandal, A. Singh, P. K. Sahi, R. R. Das and A. Shah	2016	Tubercular meningitis in children: Clinical, pathological, and radiological profile and factors associated with mortality	10.4103/0976-3147.181475	Removed by title and abstract screening
A. V. Kalinjuma, A. M. Darling, F. M. Mugusi, A. I. Abioye, F. O. Okumu, S. Aboud, H. Masanja, D. H. Hamer, E. Hertzmark and W. W. Fawzi	2020	Factors associated with sub-microscopic placental malaria and its association with adverse pregnancy outcomes among HIV-negative women in Dar es Salaam, Tanzania: a cohort study	10.1186/s12879-020-05521-6	Removed by title and abstract screening
A. V. Kalinjuma, H. Hussey, G. J. Mollel, E. Letang, M. Battegay, T. R. Glass, D. Paris, F. Vanobberghen and M. Weisser	2023	Body mass index trends and its impact of under and overweight on outcome among PLHIV on antiretroviral treatment in rural Tanzania: A prospective cohort study	10.1371/journal.pone.0290445	Removed by title and abstract screening
A. W. Alamaw, T. Asefa, G. K. Abebe, A. B. Zemariam and B. Liyew	2023	Incidence and predictors of recurrent acute coronary syndrome among adult patients with acute coronary syndrome in West Amhara, Ethiopia: a multicenter retrospective follow-up study	10.3389/fcvm.2023.1234239	Removed by title and abstract screening
A. W. Asres, A. A. Tiruneh, A. G. Ferede and W. A. Hunegnaw	2022	Determinants of long-acting reversible contraceptive use among women in Jawi woreda, North West Ethiopia: A case-control study	10.1177/20503121221094658	Removed by title and abstract screening
A. W. Asres, W. B. Daga, S. Samuel, G. A. Adella, S. B. Workie and A. Desalegn	2022	Determinants of Preeclampsia Among Pregnant Women in Public Hospitals of Wolaita and Dawuro Zones, Southern Ethiopia: A Case-Control Study	10.1089/whr.2022.0043	Removed by title and abstract screening
A. W. Azagew, D. G. Kassie and T. A. Walle	2020	Prevalence of primary dysmenorrhea, its intensity, impact and associated factors among female students' at Gondar town preparatory school, Northwest Ethiopia	10.1186/s12905-019-0873-4	Removed by title and abstract screening
A. W. Azagew, H. K. Abate, Y. M. Ferede and C. K. Mekonnen	2024	Acute kidney injury and its predictors among HIV-positive patients in Africa: Systematic review and meta-analysis	10.1371/journal.pone.0298302	Removed by title and abstract screening
A. W. Azagew, Y. B. Yohanes, Z. W. Beko, Y. M. Ferede and C. K. Mekonnen	2023	Determinants of diabetic retinopathy in Ethiopia: A systematic review and meta-analysis	10.1371/journal.pone.0286627	Removed by title and abstract screening
A. W. Azagew, Z. W. Beko and C. K. Mekonnen	2024	Determinants of diabetic nephropathy among diabetic patients in Ethiopia: Systematic review and meta-analysis	10.1371/journal.pone.0297082	Removed by title and abstract screening
A. W. Demsash, M. D. Tegegne, S. M. Wubante, A. D. Walle, D. O. Donacho, A. F. Senishaw, M. D. Emanu and M. S. Melaku	2023	Spatial and multilevel analysis of sanitation service access and related factors among households in Ethiopia: Using 2019 Ethiopian national dataset	10.1371/journal.pgph.0001752	Removed by title and abstract screening
A. W. Garedow and G. T. Tesfaye	2022	Evaluation of Antibiotics Use and its Predictors at Pediatrics Ward of Jimma Medical Center: Hospital Based Prospective Cross-sectional Study	10.2147/idr.s381999	Removed by title and abstract screening
A. W. Garedow, E. Mulisa Bobasa, A. Desalegn Wolide, F. Kerga Dibaba, F. Gashe Fufa, B. Idilu Tufa, S. Debalke and K. Kumela Goro	2019	Drug-Related Problems and Associated Factors among Patients Admitted with Chronic Kidney Disease at Jimma University Medical Center, Jimma Zone, Jimma, Southwest Ethiopia: A Hospital-Based Prospective Observational Study	10.1155/2019/1504371	Removed by title and abstract screening
A. W. Garedow, M. D. Mamo and G. T. Tesfaye	2023	Medication Related-Problems and Associated Factors Among Patients with Hypertension at a Tertiary Care Hospital in Ethiopia: A Prospective Interventional Study	10.2147/ibpc.s434072	Removed by title and abstract screening
A. W. Ibrahim, S. Yahya, S. K. Pindar, M. A. Wakil, A. Garkuwa and S. Sale	2015	Prevalence and predictors of sub-optimal medication adherence among patients with severe mental illnesses in a tertiary psychiatric facility in Maiduguri, North-eastern Nigeria	10.11604/pamj.2015.21.39.6664	Removed by title and abstract screening
A. W. Kasahun and W. G. Wako	2018	Predictors of maternal near miss among women admitted in Gurage zone hospitals, South Ethiopia, 2017: a case control study	10.1186/s12884-018-1903-1	Removed by title and abstract screening
A. W. Kasahun, W. G. Wako, M. W. Gebere and G. H. Neima	2016	Predictors of exclusive breastfeeding duration among 6-12 month aged children in gurage zone, South Ethiopia: a survival analysis	10.1186/s13006-017-0107-z	Removed by title and abstract screening
A. W. Kaso, E. Mohammed, G. Agero, G. Churiso, T. Kaso, H. A. Ewune and A. Hailu	2023	Assessment of hospitalisation costs and their determinants among Covid-19 patients in South Central Ethiopia	10.1186/s12913-023-09988-2	Removed by title and abstract screening
A. W. Kaso, G. Agero, Z. Hurissa, T. Kaso, H. A. Ewune, H. E. Hareru and A. Hailu	2022	Survival analysis of COVID-19 patients in Ethiopia: A hospital-based study	10.1371/journal.pone.0268280	Removed by title and abstract screening
A. W. Kaso, H. E. Hareru, G. Agero and Z. Ashuro	2021	Assessment of practice of Covid-19 preventive measures and associated factors among residents in Southern, Ethiopia	10.1371/journal.pone.0261186	Removed by title and abstract screening
A. W. Kaso, H. E. Hareru, Z. Ashuro and N. E. Soboksa	2022	Assessment of Households' Willingness to Join and Pay for Improving Waste Management Practices in Gedeo Zone, Southern Ethiopia	10.1155/2022/9904665	Removed by title and abstract screening
A. W. Kaso, Y. Yohanis, B. G. Debela and H. E. Hareru	2022	Community-Based Health Insurance Membership Renewal Rate and Associated Factors among Households in Gedeo Zone, Southern Ethiopia	10.1155/2022/8479834	Removed by title and abstract screening
A. W. Kidanu, J. Butler and T. V. Dyer	2019	Assessing the Knowledge, Attitudes, and Behaviors of Hookah Smoking among Ethiopian and Eritrean Americans	10.1353/hpu.2019.0027	Removed by title and abstract screening
A. W. Mbuya, I. B. Mboya, H. H. Semvua, S. H. Mamuya and S. E. Msuya	2023	Prevalence and factors associated with tuberculosis among the mining communities in Mererani, Tanzania	10.1371/journal.pone.0280396	Removed by title and abstract screening
A. W. McCrary, W. M. Nyandiko, A. M. Ellis, H. Chakraborty, M. J. Muehlbauer, M. M. Koech, I. Daud, E. Birgen, N. M. Thielman, J. A. Kisslo, P. C. A. Barker and G. S. Bloomfield	2020	Early cardiac dysfunction in children and young adults with perinatally acquired HIV	10.1097/qad.0000000000002445	Removed by title and abstract screening
A. W. Melkamu, B. D. Bitew, E. A. Muhammad and M. T. Hunegnaw	2019	Prevalence of growth monitoring practice and its associated factors at public health facilities of North Gondar zone, northwest Ethiopia: an institution-based mixed study	10.1186/s12887-019-1489-4	Removed by title and abstract screening
A. Workina, A. Habtamu, A. Fikadu and H. Asmera	1	Fetal complications associated with operative deliveries in Jimma University Medical Centre		Different population
A. Y. Alemu, A. Endalamaw, D. M. Belay, D. K. Mekonen, B. M. Birhan and W. A. Bayih	2020	Healthcare-associated infection and its determinants in Ethiopia: A systematic review and meta-analysis	10.1371/journal.pone.0241073	Removed by title and abstract screening
A. Y. Alemu, G. M. Belay, M. Berhanu and B. Minuye	2020	Determinants of neonatal mortality at neonatal intensive care unit in Northeast Ethiopia: unmatched case-control study	10.1186/s41182-020-00232-9	Removed by title and abstract screening
A. Y. Handaya, J. Andrew, A. S. Hanif, K. R. Tjendra and A. F. K. Aditya	2022	Effectiveness and predictors of conversion in mini-laparotomy cholecystectomy in developing country: a cohort retrospective study	10.1186/s12893-022-01792-9	Removed by title and abstract screening
A. Y. Matindo, A. Kalolo, J. T. Kengia, N. A. Kapologwe and D. Z. Munisi	2022	The Role of Community Participation in Planning and Executing Malaria Interventions: Experience from Implementation of Biolarviciding for Malaria Vector Control in Southern Tanzania	10.1155/2022/8046496	Removed by title and abstract screening
A. Z. Alem, A. B. Teshale, A. M. Liyew, G. A. Tesema, A. K. Tesema and Y. Yeshaw	2022	Determinants of HIV voluntary counseling and testing: a multilevel modelling of the Ethiopian Demographic and Health Survey	10.1186/s12905-021-01590-0	Removed by title and abstract screening
A. Z. Armdie, B. A. Ejigu, A. Seme, S. Desta, M. Yihdego and S. Shiferaw	2024	Magnitude and determinants of early initiation and exclusive breastfeeding at six weeks postpartum: evidence from the PMA Ethiopia longitudinal survey	10.1186/s13006-023-00611-y	Removed by title and abstract screening
B. A. Ayele and W. Amogne	2021	Central Nervous System Tuberculosis (CNS-TB) in treated HIV-infected adults in Tikur Anbessa Specialized Hospital, Ethiopia: A cross sectional study	10.1016/j.jctube.2021.100252	Removed by title and abstract screening
B. A. Ayele, M. Z. Wuhib, B. G. Zenebe, Y. Z. Zewde, Y. T. Wolde and G. Z. Metaferia	2021	Neuroimaging Features and Associated Factors in Multiple Sclerosis Patients: A Perspective from a Private Care Center in Addis Ababa, Ethiopia	10.4314/ejhs.v31i5.17	Removed by title and abstract screening
B. A. Ayele, S. A. Tiruneh, A. A. Ayele, M. A. Zemene, E. S. Chanie and H. S. Hailemeskel	2022	Prevalence and determinants of overweight/obesity among under-five children in sub-Saharan Africa: a multilevel analysis	10.1186/s12887-022-03645-z	Removed by title and abstract screening
B. A. Ayele, S. Abebaw Tiruneh, M. M. Azanaw, H. Shimels Hailemeskel, Y. Akalu and A. A. Ayele	2022	Determinants of under-five mortality in Ethiopia using the recent 2019 Ethiopian demographic and health survey data: nested shared frailty survival analysis	10.1186/s13690-022-00896-1	Removed by title and abstract screening
B. A. Ayele, T. R. Godebo, R. Tekle-Haimanot and Y. M. Yifru	2022	Neuro-medical manifestations of fluorosis in populations living in the Main Ethiopian Rift Valley	10.1007/s10653-021-01016-8	Removed by title and abstract screening
B. A. Dachew, B. B. Bifftu, B. T. Tiruneh, D. Z. Anlay, M. A. Wassie and K. Betts	2019	Prevalence and determinants of mental distress among university students in Ethiopia: a systematic review protocol	10.1186/s13643-019-0966-z	Removed by title and abstract screening
B. A. Dachew, J. G. Scott, J. E. Heron, G. Ayano and R. Alati	2021	Association of Maternal Depressive Symptoms During the Perinatal Period With Oppositional Defiant Disorder in Children and Adolescents	10.1001/jamanetworkopen.2021.25854	Removed by title and abstract screening
B. A. Ejigu	2020	Geostatistical analysis and mapping of malaria risk in children of Mozambique	10.1371/journal.pone.0241680	Removed by title and abstract screening
B. A. Ejigu, A. Seme, L. Zimmerman and S. Shiferaw	2022	Trend and determinants of quality of family planning counseling in Ethiopia: Evidence from repeated PMA cross-sectional surveys, (2014-2019)	10.1371/journal.pone.0267944	Removed by title and abstract screening
B. A. Ezeala-Adikaibe, J. U. Achor, E. Aneke, U. Ijoma, O. D. Onodugo, C. Orjioke, C. Onyekonwu and O. Ekenze	2018	Pattern and determinants of self-reported enacted stigma among rural dwellers living with epilepsy attending a tertiary health facility in Enugu State Nigeria	10.1016/j.seizure.2018.02.004	Removed by title and abstract screening
B. A. Gill, P. M. Musili, S. Kurukura, A. A. Hassan, J. R. Goheen, W. J. Kress, M. Kuzmina, R. M. Pringle and T. R. Kartzinel	2019	Plant DNA-barcode library and community phylogeny for a semi-arid East African savanna	10.1111/1755-0998.13001	Removed by title and abstract screening
B. A. Hailu, B. M. Geremew, S. Liverani, K. S. Abera, J. Beyene and B. A. Miheretu	2022	Mapping and determinants of consumption of egg and/or flesh foods and zero vegetables or fruits among young children in SSA	10.1038/s41598-022-15102-z	Removed by title and abstract screening
B. A. Hussein, B. S. Damtew, H. B. Abdi and T. W. Gudayu	2024	Decision To Delivery Time and Its Predictors Among Mothers Who Underwent Emergency Cesarean Delivery At Selected Hospitals of Northwest Ethiopia, 2023: Prospective Cohort Study	10.2147/ijwh.s436755	Removed by title and abstract screening
B. A. Kamala, A. H. Mgaya, M. M. Ngarina and H. L. Kidanto	2018	Predictors of low birth weight and 24-hour perinatal outcomes at Muhimbili National Hospital in Dar es Salaam, Tanzania: a five-year retrospective analysis of obstetric records	10.11604/pamj.2018.29.220.15247	Removed by title and abstract screening
B. A. Kebede, R. A. Abdo, A. A. Anshebo and B. M. Gebremariam	2019	Prevalence and predictors of primary postpartum hemorrhage: An implication for designing effective intervention at selected hospitals, Southern Ethiopia	10.1371/journal.pone.0224579	Removed by title and abstract screening
B. A. Knettel, C. T. Knettel, F. Sakita, J. G. Myers, T. Edward, L. Minja, B. T. Mmbaga, J. R. N. Vissoci and C. Staton	2022	Predictors of ICU admission and patient outcome for traumatic brain injury in a Tanzanian referral hospital: Implications for improving treatment guidelines	10.1016/j.injury.2022.03.043	Removed by title and abstract screening
B. A. Knettel, R. N. Mwamba, L. Minja, D. B. Goldston, J. Boshe and M. H. Watt	2020	Exploring patterns and predictors of suicidal ideation among pregnant and postpartum women living with HIV in Kilimanjaro, Tanzania	10.1097/qad.0000000000002594	Removed by title and abstract screening
B. A. Kohrt and L. Carruth	2022	Syndemic effects in complex humanitarian emergencies: A framework for understanding political violence and improving multi-morbidity health outcomes	10.1016/j.socscimed.2020.113378	Removed by title and abstract screening
B. A. Madeghe, W. Kogi-Makau, S. Ngala and M. Kumar	2021	Nutritional Factors Associated With Maternal Depression Among Pregnant Women in Urban Low-Income Settlements in Nairobi, Kenya	10.1177/03795721211025123	Removed by title and abstract screening
B. A. Mekonnen, A. Oumer, A. Ale, A. Hamza, I. Dagne, A. A. Umer, D. Fentie, M. Yigezu, Z. Tariku and S. Abate	2023	Major dietary patterns of community dwelling adults and their associations with impaired blood glucose and central obesity in Eastern Ethiopia: Diet-disease epidemiological study	10.1371/journal.pone.0283075	Removed by title and abstract screening
B. A. Mengistie, Z. N. Azene, T. T. Haile, S. A. Abiy, M. Y. Abegaz, E. B. Taye, H. N. Alemu, M. Demeke, M. Melese, N. T. Tsega and G. M. Aragaw	2023	Work-related burnout and its associated factors among midwives working at public hospitals in northwest Ethiopia: a multi-centered study	10.3389/fpsyt.2023.1256063	Removed by title and abstract screening
B. A. Mengistu, A. E. Yismaw, Z. N. Azene and M. S. Mihret	2020	Incidence and predictors of neonatal mortality among neonates admitted in Amhara regional state referral hospitals, Ethiopia: prospective follow up study	10.1186/s12887-020-02031-x	Removed by title and abstract screening
B. A. Mizana, T. Woyecha and S. Abdu	2020	Delay in decision and determinants for safe abortion among women at health facilities in south West Ethiopia: facility based cross sectional study	10.1186/s12939-020-1122-z	Removed by title and abstract screening
B. A. Rosario	2016	Assessing the Efficacy of Maternal Anthropometric Measurements and Clinical Estimates of Fetal Weight in Isolation and in Combination as Predictors of Cephalopelvic Disproportion (CPD)		Removed by title and abstract screening
B. A. Trammell	2012	The maternal perinatal scale as a predictor of developmental risk		Removed by title and abstract screening
B. Adugna, H. Tadele, F. Reta and Y. Berhan	2017	Determinants of exclusive breastfeeding in infants less than six months of age in Hawassa, an urban setting, Ethiopia	10.1186/s13006-017-0137-6	Removed by title and abstract screening
B. Ahenkorah, K. Nsiah, P. Baffoe, W. Ofosu, C. Gyasi and E. W. Owiredu	2020	Parasitic infections among pregnant women at first antenatal care visit in northern Ghana: A study of prevalence and associated factors	10.1371/journal.pone.0236514	Removed by title and abstract screening
B. Alemayehu, B. Mekonnen, A. Addisu and A. Asres	2024	Effects of household vectors on child health and its determinants in southwest, Ethiopia correspondence analysis	10.3389/fpubh.2024.1341422	Removed by title and abstract screening
B. Alemayehu, B. T. Ayele, H. Kloos and A. Ambelu	2020	Individual and community-level risk factors in under-five children diarrhea among agro-ecological zones in southwestern Ethiopia	10.1016/j.ijheh.2019.113447	Removed by title and abstract screening
B. Alemayehu, G. M. Kassa, Y. Teka, L. B. Zeleke, A. A. Abajobir and A. A. Alemu	2020	Married Women's Decision-Making Power in Family Planning Use and its Determinants in Basoliben, Northwest Ethiopia	10.2147/oajc.s250462	Removed by title and abstract screening
B. Aleye, A. A. Usso, B. Mengistie, Y. Dessie, H. A. Adem, A. Alemu, M. Yuya and A. Mohammed	2023	Determinants of short birth interval among married multiparous women in Chinaksen district, eastern Ethiopia: a case-control study	10.3389/fgwh.2023.1278777	Removed by title and abstract screening
B. Amboko, K. Stepniewska, L. Malla, B. Machini, P. Bejon, R. W. Snow and D. Zurovac	2021	Determinants of improvement trends in health workers' compliance with outpatient malaria case-management guidelines at health facilities with available "test and treat" commodities in Kenya	10.1371/journal.pone.0259020	Removed by title and abstract screening
B. Amsalu, A. Guta, Z. Seyoum, N. Kassie, A. Sema, W. Dejene, Y. Fikadu Woldemedhen, M. Kasahun, Y. Sintayehu and Y. Belay	2021	Practice of COVID-19 Prevention Measures and Associated Factors Among Residents of Dire Dawa City, Eastern Ethiopia: Community-Based Study	10.2147/jmdh.s292409	Removed by title and abstract screening
B. Armutcu, A. Tan, M. Amponsah, S. Parida and H. Ramkissoon	2023	Tourist behaviour: The role of digital marketing and social media	10.1016/j.actpsy.2023.104025	Removed by title and abstract screening
B. Assefa and H. Tadele	2020	Severe Acute Malnutrition among Unoperated Ethiopian Children with Congenital Heart Disease: A Wake-up Call to Reverse the Situation, A Retrospective Cross-Sectional Study	10.4314/ejhs.v30i5.9	Removed by title and abstract screening
B. Assefa, H. Zeleke, R. Murugan and K. Wondwossen	2020	Incidence and predictors of diabetic ketoacidosis among children with diabetes in west and east Gojjam zone referral hospitals, northern Ethiopia, 2019	10.1186/s13052-020-00930-4	Removed by title and abstract screening
B. Ayele, H. Gebretnsae, T. Hadgu, D. Negash, G. S. F, T. Alemu, E. Haregot, T. Wubayehu and H. Godefay	2019	Maternal and perinatal death surveillance and response in Ethiopia: Achievements, challenges and prospects	10.1371/journal.pone.0223540	Removed by title and abstract screening
B. Ayenew, P. Kumar, A. Hussein, Y. Gashaw, M. Girma, A. Ayalew and B. Tadesse	2023	Heart failure drug classes and 30-day unplanned hospital readmission among patients with heart failure in Ethiopia	10.1186/s40780-023-00320-y	Removed by title and abstract screening
B. B. Bekele, M. D. Manzar, M. Alqahtani and S. R. Pandi-Perumal	2021	Diabetes mellitus, metabolic syndrome, and physical activity among Ethiopians: A systematic review	10.1016/j.dsx.2020.12.031	Removed by title and abstract screening
B. B. Bifftu and Y. D. Guracho	2022	Determinants of Intimate Partner Violence against Pregnant Women in Ethiopia: A Systematic Review and Meta-Analysis	10.1155/2022/4641343	Removed by title and abstract screening
B. B. Desalegn, C. Lambert, S. Riedel, T. Negese and H. K. Biesalski	2018	Ethiopian Orthodox Fasting and Lactating Mothers: Longitudinal Study on Dietary Pattern and Nutritional Status in Rural Tigray, Ethiopia	10.3390/ijerph15081767	Removed by title and abstract screening
B. B. Erega and W. Y. Ferede	2024	A cohort study of maternal near-miss events and its adverse perinatal outcomes: an obstetrical finding in Northwest Ethiopia	10.1016/j.xagr.2024.100311	Removed by title and abstract screening
B. B. Erega, W. Y. Ferede, F. A. Sisay, G. A. Tiruneh, A. B. Ayalew, E. S. Malka, H. A. Tassew and A. Alemu	2023	COVID-19 vaccine hesitancy in Ethiopia in 2021: a multicenter cross-sectional study	10.1016/j.ijregi.2022.11.006	Removed by title and abstract screening
B. B. Feyisa and G. T. Dabu	2023	Determinant of under nutrition among under five children in Ambo town during covid 19 pandemic in 2020. A community-based cross-sectional study	10.1186/s40795-023-00762-5	Removed by title and abstract screening
B. B. Feyisa, S. F. Deyaso and G. M. Tefera	2020	Self-Reported Morbidity and Health-Seeking Behavior and its Predictors Among a Geriatric Population in Western Ethiopia: Community-Based Cross-Sectional Study	10.2147/ijgm.s283906	Removed by title and abstract screening
B. B. Gebre, B. Deribe and M. Abeto	2020	Magnitude and Associated Factors of Depression Among Hypertensive Patients Attending Treatment Follow Up in Chronic OPD at Hawassa University Comprehensive Specialized Hospital, Hawassa, Southern Ethiopia	10.2147/ibpc.s240015	Removed by title and abstract screening
B. B. Gebre, S. Anand and Z. M. Assefa	2020	Depression and Its Predictors among Diabetes Mellitus Patients Attending Treatment in Hawassa University Comprehensive Specialized Hospital, Southern Ethiopia	10.1155/2020/7138513	Removed by title and abstract screening
B. B. Gebrezgabher, Y. Kebede, M. Kindie, D. Tetemke, M. Abay and Y. A. Gelaw	2017	Determinants to antiretroviral treatment non-adherence among adult HIV/AIDS patients in northern Ethiopia	10.1186/s12981-017-0143-1	Removed by title and abstract screening
B. B. Kidanie, G. Alem, H. Zeleke, M. Gedfew, A. Edemealem and A. Andualem	2020	Determinants of Diabetic Complication Among Adult Diabetic Patients in Debre Markos Referral Hospital, Northwest Ethiopia, 2018: Unmatched Case Control Study	10.2147/dmso.s237250	Removed by title and abstract screening
B. B. Mesfine, D. Vojisavljevic, R. Kapoor, D. Watson, Y. Kandasamy and D. Rudd	2023	Urinary nephrin-a potential marker of early glomerular injury: a systematic review and meta-analysis	10.1007/s40620-023-01585-0	Removed by title and abstract screening
B. Baldur-Felskov, J. Mwaiselage, M. T. Faber, M. Kjaerem, C. D. de la Cour, C. Munk, C. Kahesa, T. Iftner, V. Rasch and S. K. Kjaer	2019	Factors associated with a cervical high-grade lesion on cytology or a positive visual inspection with acetic acid among more than 3300 Tanzanian women	10.1111/tmi.13184	Removed by title and abstract screening
B. Balis, A. Debella, I. Ketema, B. Eshetu, E. Zerihun, A. Deressa Wayesa, S. Habte, A. Alemu and H. Bekele	2022	Prevalence, indications, and outcomes of operative vaginal deliveries among mothers who gave birth in Ethiopia: A systematic review and meta-analysis	10.3389/fgwh.2022.948288	Removed by title and abstract screening
B. Balis, A. Diriba Hunde and M. Lami	2023	Prevalence and Patterns of Neonatal Birth Trauma in Ethiopia: Systematic Review and Meta-Analysis	10.1177/2333794X231191982	Removed by title and abstract screening
B. Balis, H. Bekele, A. D. Hunde, L. Abdisa and M. Lami	2023	Trend, prevalence and predictors of successful vaginal birth after caesarean section in Ethiopia: a systematic review and meta-analysis	10.1093/inthealth/ihad048	Removed by title and abstract screening
B. Balta, T. Gebreyohannis and E. Tachbele	2023	Survival and predictors of mortality among acute leukemia patients on follow-up in Tikur Anbessa Specialized Hospital, Addis Ababa, Ethiopia: A 5-year retrospective cohort study	10.1002/cnr2.1890	Removed by title and abstract screening
B. Bancha, B. A. Lajore, L. Petros, H. Hassen and A. Jemal	2022	Time to non-adherence to iron and folic acid supplementation and associated factors among pregnant women in Hosanna town, South Ethiopia: Cox-proportional hazard model	10.1371/journal.pone.0275086	Removed by title and abstract screening
B. Bantie, A. Seid, G. Kerebeh, A. Alebel and G. Dessie	2022	Loss to follow-up in "test and treat era" and its predictors among HIV-positive adults receiving ART in Northwest Ethiopia: Institution-based cohort study	10.3389/fpubh.2022.876430	Removed by title and abstract screening
B. Bantie, G. Kassaw Yirga, M. W. Abate, A. T. Amare, A. B. Nigat, A. Tigabu, G. Kerebeh, T. D. Emiru, N. S. Tibebu, C. M. Tiruneh, N. M. Misganaw, D. Temesgen, M. A. Bizuayehu, A. Nuru, E. G. Hiruy and A. Kassaw	2022	Delayed ART initiation in "Test and Treat era" and its associated factors among adults receiving antiretroviral therapy at public health institutions in Northwest Ethiopia: A multicenter cross-sectional study	10.1371/journal.pone.0271127	Removed by title and abstract screening
B. Bantie, G. Kassaw Yirga, Y. E. Ayenew, A. Nuru Muhamed, S. F. Tassew, Y. T. Kassie, C. M. Tiruneh, N. Moges, B. M. Birhane, D. T. Anley, R. M. Anteneh and A. M. Dessie	2023	Deworming utilization among pregnant mothers with at least one antenatal care follow-up in Ethiopia, 2022:- A multilevel analysis	10.1371/journal.pone.0279967	Removed by title and abstract screening
B. Bantie, G. Kassaw, A. T. Demelash, M. W. Abate, A. B. Nigat, A. T. Amare, T. A. Birlie, S. F. Tasew, S. Zeleke, A. Kassie, S. Tantigegn, L. A. Ambaw, A. N. Muhamed and B. D. Melese	2024	Magnitude and associated factors of cutaneous leishmaniasis among patients visiting Nefas Mewcha primary hospital, Northern Ethiopia, 2022: An institution-based Cross-sectional study	10.1136/bmjopen-2023-075549	Removed by title and abstract screening
B. Bantie, M. W. Abate, A. B. Nigat, T. A. Birlie, T. Dires, T. Minuye, G. Kerebeh, C. M. Tiruneh, N. Moges, E. S. Chanie, D. G. Feleke, A. T. Mulu, B. Demssie, T. A. Fentie, M. D. Abate, M. Abate, A. S. Ali and G. Dessie	2022	Attrition rate and its predictors among adults receiving anti-retroviral therapy following the implementation of the "Universal Test and Treat strategy" at public health institutions in Northern Ethiopia. A retrospective follow-up study	10.1016/j.heliyon.2022.e11527	Removed by title and abstract screening
B. Barasa, L. Turyabanawe, G. Akello, P. M. Gudoyi, C. Nabatta and A. Mulabbi	2022	The Energy Potential of Harvested Wood Fuel by Refugees in Northern Uganda	10.1155/2022/1569960	Removed by title and abstract screening
B. Batiro, T. Demissie, Y. Halala and A. A. Anjulo	2017	Determinants of stunting among children aged 6-59 months at Kindo Didaye woreda, Wolaita Zone, Southern Ethiopia: Unmatched case control study	10.1371/journal.pone.0189106	Removed by title and abstract screening
B. Bayleyegn, F. Asrie, A. Yalew and B. Woldu	2021	Role of Platelet Indices as a Potential Marker for Malaria Severity	10.1155/2021/5531091	Removed by title and abstract screening
B. Bayleyegn, Z. D. Kifle and D. Geremew	2021	Virological failure and associated factors among children receiving anti-retroviral therapy, Northwest Ethiopia	10.1371/journal.pone.0257204	Removed by title and abstract screening
B. Bayou, A. Sisay and A. Kumie	2015	Assessment of the magnitude and associated factors of immunological failure among adult and adolescent HIV-infected patients in St. Luke and Tulubolo Hospital, Oromia Region, Ethiopia	10.11604/pamj.2015.21.291.6831	Removed by title and abstract screening
B. Bayu, A. Tariku, A. B. Bulti, Y. A. Habitu, T. Derso and D. F. Teshome	2017	Determinants of virological failure among patients on highly active antiretroviral therapy in University of Gondar Referral Hospital, Northwest Ethiopia: a case-control study	10.2147/hiv.s139516	Removed by title and abstract screening
B. Befekadu, M. Shuremu and A. Zewdie	2022	Seroprevalence of syphilis and its predictors among pregnant women in Buno Bedele zone, southwest Ethiopia: a community-based cross-sectional study	10.1136/bmjopen-2022-063745	Removed by title and abstract screening
B. Bekele and A. W. Kemal	2022	Determents of sustainable charcoal production in AWI zone; the case of Fagita Lekoma district, Ethiopia	10.1016/j.heliyon.2022.e11963	Removed by title and abstract screening
B. Belayihun and R. Negus	2015	Antiretroviral Treatment Adherence Rate and Associated Factors among People Living with HIV in Dubti Hospital, Afar Regional State, East Ethiopia	10.1155/2015/187360	Removed by title and abstract screening
B. Beletew, A. Mengesha, M. Ahmed, A. Fitwi and M. Wudu	2020	Determinants of Anemia among HIV-Positive Children on Highly Active Antiretroviral Therapy Attending Hospitals of North Wollo Zone, Amhara Region, Ethiopia, 2019: A Case-Control Study	10.1155/2020/3720572	Removed by title and abstract screening
B. Beletew, B. Gebremichael, T. Tesfaye, A. Mengesha and M. Wudu	2019	The practice of key essential nutrition action messages and associated factors among mothers of children from birth up to 2 years old in Wereilu Wereda, south Wollo zone, Amhara, Northeast Ethiopia: a community based cross-sectional study	10.1186/s12887-019-1814-y	Removed by title and abstract screening
B. Bereka, T. Demeke, B. Fenta and Y. Dagnaw	2021	Survival Status and Predictors of Mortality Among Preterm Neonates Admitted to Mizan Tepi University Teaching Hospital, South West Ethiopia	10.2147/phmt.s319774	Removed by title and abstract screening
B. Berhanu, L. Oljira, M. Demana, B. Negash, G. Mamo Ayana, T. Beshir Raru and D. Haile	2021	Survival and Predictors of Mortality Among Neonates Admitted to Neonatal Intensive Care Unit at Bombe Primary Hospital, Southern Ethiopia: Institution-Based Retrospective Cohort Study	10.2147/phmt.s303158	Removed by title and abstract screening
B. Berhe, H. Legese, F. Mardu, K. Tesfay, G. Adhanom, T. Kahsay, G. Belay and H. Negash	2021	Epidemiology and sex differences of podoconiosis in Ethiopia: A systemic review and meta-analysis	10.1016/j.heliyon.2020.e05446	Removed by title and abstract screening
B. Beri, K. Fanta, F. Bekele and W. Bedada	2023	Management, clinical outcomes, and its predictors among heart failure patients admitted to tertiary care hospitals in Ethiopia: prospective observational study	10.1186/s12872-022-03008-7	Removed by title and abstract screening
B. Berihun Erega, W. Y. Ferede, F. A. Sisay, E. H. Dagnaw, A. B. Ayaliew, W. G. Ketema and E. Shite Lake	2023	Post-War Assessment of the Prevalence and Determinants of Unplanned Pregnancy Among Pregnant Women Attending Public Hospitals in Conflict-Zones of South Wollo, Northeast Ethiopia, 2022, Multi-Center Study	10.2147/rmhp.s419346	Removed by title and abstract screening
B. Bigelow, D. N. Desalegn, J. A. Salomon and S. Verguet	2019	Modelling hospital operations: insight from using data from paper registries in the obstetrics ward at a hospital in Addis Ababa, Ethiopia	10.1136/bmjgh-2018-001281	Removed by title and abstract screening
B. Birhanu, Y. Siraneh, B. Gelana and G. Tsega	2019	Quality of Family Planning Services and Associated Factors in Jimma Town Public Hospitals, Southwest Ethiopia	10.4314/ejhs.v29i5.5	Removed by title and abstract screening
B. Birie, A. Kassa, E. Kebede and B. Terefe	2021	Minimum acceptable diet practice and its associated factors among children aged 6-23 months in rural communities of Goncha district, north West Ethiopia	10.1186/s40795-021-00444-0	Removed by title and abstract screening
B. Biru, D. Tamiru, A. Taye and B. Regassa Feyisa	2021	Central obesity and its predictors among adults in Nekemte town, West Ethiopia	10.1177/20503121211054988	Removed by title and abstract screening
B. Bista, M. Dhimal, S. Bhattarai, T. Neupane, Y. Y. Xu, A. R. Pandey, N. Townsend, P. Gyanwali and A. K. Jha	2021	Prevalence of non-communicable diseases risk factors and their determinants: Results from STEPS survey 2019, Nepal	10.1371/journal.pone.0253605	Removed by title and abstract screening
B. Bogale, A. Asefa, A. Destaw, G. Midaksa, Z. Asaye, M. Alemu Gebremichael, A. A. Wolde, E. Yimer and T. Yosef	2022	Determinants of virological failure among patients on first line highly active antiretroviral therapy (HAART) in Southwest Ethiopia: A case-control study	10.3389/fpubh.2022.916454	Removed by title and abstract screening
B. Bogale, A. Astatkie and N. Wakgari	2019	Effect of Pregnant Mothers' Forum Participation on Birth Preparedness and Complication Readiness among Pregnant Women in Dale District, Southern Ethiopia: A Comparative Cross-Sectional Study	10.1155/2019/1429038	Removed by title and abstract screening
B. Bogale, B. T. Gutema and Y. Chisha	2020	Prevalence of Stunting and Its Associated Factors among Children of 6-59 Months in Arba Minch Health and Demographic Surveillance Site (HDSS), Southern Ethiopia: A Community-Based Cross-Sectional Study	10.1155/2020/9520973	Removed by title and abstract screening
B. Bogale, F. Engida, C. Hanlon, M. J. Prince and J. E. Gallagher	2021	Dental caries experience and associated factors in adults: a cross-sectional community survey within Ethiopia	10.1186/s12889-021-10199-9	Removed by title and abstract screening
B. Brunner and A. Kuhn	2014	Announcement effects of health policy reforms: evidence from the abolition of Austria’s baby bonus		Removed by title and abstract screening
B. Brunner and A. Kuhn	2011	Financial incentives, the timing of births, birth complications, and newborns' health: Evidence from the abolition of Austria's baby bonus		Removed by title and abstract screening
B. C. Iweriebor, C. J. Iwu, L. C. Obi, U. U. Nwodo and A. I. Okoh	2015	Multiple antibiotic resistances among Shiga toxin producing Escherichia coli O157 in feces of dairy cattle farms in Eastern Cape of South Africa	10.1186/s12866-015-0553-y	Removed by title and abstract screening
B. C. Iweriebor, L. C. Obi and A. I. Okoh	2016	Macrolide, glycopeptide resistance and virulence genes in Enterococcus species isolates from dairy cattle	10.1099/jmm.0.000275	Removed by title and abstract screening
B. C. Iweriebor, S. Gaqavu, L. C. Obi, U. U. Nwodo and A. I. Okoh	2015	Antibiotic susceptibilities of enterococcus species isolated from hospital and domestic wastewater effluents in alice, eastern cape province of South Africa	10.3390/ijerph120404231	Removed by title and abstract screening
B. Chaka, A. R. Sayed, B. Goeieman and S. Rayne	2018	A survey of knowledge and attitudes relating to cervical and breast cancer among women in Ethiopia	10.1186/s12889-018-5958-8	Removed by title and abstract screening
B. Chekole Temere, A. Aynalem Mewahegn, B. Tefera Zewudie, F. Alebel GebreEyesus, A. Kassaw, B. Gelaw Walle, S. Geze Tenaw, Y. Mesfin, M. Argaw, H. Abebe, S. Tesfa, N. Habte, R. Birhanu and W. Seid	2022	Necrotizing Enterocolitis and Its Predictors Among Preterm Neonates Admitted in Neonatal Intensive Care Units of Gurage Zone Public Hospitals, Southwest Ethiopia, 2021	10.2147/phmt.s353663	Removed by title and abstract screening
B. Chekole, A. Belachew, A. Geddif, E. Amsalu and A. Tigabu	2022	Survival status and predictors of mortality among HIV-positive children initiated antiretroviral therapy in Bahir Dar town public health facilities Amhara region, Ethiopia, 2020	10.1177/20503121211069477	Removed by title and abstract screening
B. Chekole, T. F. Terefe, S. G. Tenaw, B. T. Zewudie, F. A. GebreEyesus, A. Kassaw, B. Gelaw Walle, A. Aynalem Mewahegn, B. Tadesse, Y. Mesfin, M. Argaw, H. Abebe, S. Tesfa and F. Tamene Zeleke	2023	Survival Status, Length of Stay, and Predictors of Mortality Among Neonates Admitted in the Neonatal Intensive Care Unit of Gurage Zone Public Hospitals	10.1177/23779608231187480	Removed by title and abstract screening
B. Christianson, F. Sharif-Mohamed, J. Heath, M. Roddy, L. Bahta, H. Omar, T. Rockwood and C. Kenyon	2020	Parental attitudes and decisions regarding MMR vaccination during an outbreak of measles among an undervaccinated Somali community in Minnesota	10.1016/j.vaccine.2020.09.022	Removed by title and abstract screening
B. D. Ajibo, E. Wolka, A. Aseffa, M. A. Nugusu, A. O. Adem, M. Mamo, A. S. Temesgen, G. Debalke, N. Gobena and M. S. Obsa	2022	Determinants of low fifth minute Apgar score among newborns delivered by cesarean section at Wolaita Sodo University Comprehensive Specialized Hospital, Southern Ethiopia: an unmatched case control study	10.1186/s12884-022-04999-z	Removed by title and abstract screening
B. D. Bitew, W. Woldu and Z. Gizaw	2017	Childhood diarrheal morbidity and sanitation predictors in a nomadic community	10.1186/s13052-017-0412-6	Removed by title and abstract screening
B. D. Fufa and E. B. Negao	2019	Satisfaction of Outpatient Service Consumers and Associated Factors Towards the Health Service Given at Jimma Medical Center, South West Ethiopia	10.2147/prom.s220404	Removed by title and abstract screening
B. D. Hollingsworth, H. Sandborn, E. Baguma, E. Ayebare, M. Ntaro, E. M. Mulogo and R. M. Boyce	2023	Comparing field-collected versus remotely-sensed variables to model malaria risk in the highlands of western Uganda	10.1186/s12936-023-04628-w	Removed by title and abstract screening
B. D. Mekonnen	2020	Breast self-examination practice and associated factors among female healthcare workers in Ethiopia: A systematic review and meta-analysis	10.1371/journal.pone.0241961	Removed by title and abstract screening
B. D. Mekonnen and B. A. Mengistu	2022	COVID-19 vaccine acceptance and its associated factors in Ethiopia: A systematic review and meta-analysis	10.1016/j.cegh.2022.101001	Removed by title and abstract screening
B. D. Mekonnen, A. A. Gelagay and A. M. Lakew	2021	Knowledge and Associated Factors of Postpartum Contraceptive Use Among Women in the Extended Postpartum Period in Gondar City, Northwest Ethiopia	10.2147/oajc.s290337	Removed by title and abstract screening
B. D. Mekonnen, Z. H. Lakew and E. B. Melese	2022	Prevalence and associated factors of sexual violence experienced by housemaids in Ethiopia: a systematic review and meta-analysis	10.1186/s12978-022-01470-2	Removed by title and abstract screening
B. D. R. Hewawitharana, C. J. Wijesinghe, A. De Silva, J. P. Phillips and G. P. Hewawitharana	2023	Disability and caregiver burden: Unique challenges in a developing country	10.3233/prm-220070	Removed by title and abstract screening
B. Dagnew and H. Dagne	2019	Year of study as predictor of loneliness among students of University of Gondar	10.1186/s13104-019-4274-4	Removed by title and abstract screening
B. Dagnew and Y. Yeshaw	2019	Predictors of isolated systolic hypertension among type 2 diabetes mellitus patients in Jimma University Specialized Hospital, Southwest Ethiopia	10.1186/s13104-019-4550-3	Removed by title and abstract screening
B. Dagnew, A. B. Teshale, H. Dagne, M. Diress, G. A. Tesema, R. Dewau, M. D. Molla and Y. Yeshaw	2021	Individual and community-level determinants of knowledge of ovulatory cycle among women of childbearing age in Ethiopia: A multilevel analysis based on 2016 Ethiopian Demographic and Health Survey	10.1371/journal.pone.0254094	Removed by title and abstract screening
B. Dagnew, M. Diress, M. Getnet, M. A. Seid, S. A. Fekadu, Y. Y. Gela, Y. Yeshaw, Y. Belsti and Y. Akalu	2022	Predictors of dream enactment behavior among medical students: The case of the University of Gondar, Ethiopia	10.1371/journal.pone.0263884	Removed by title and abstract screening
B. Dagnew, Z. Andualem and H. Dagne	2020	Excessive daytime sleepiness and its predictors among medical and health science students of University of Gondar, Northwest Ethiopia: institution-based cross-sectional study	10.1186/s12955-020-01553-3	Removed by title and abstract screening
B. Dagnew, Z. Andualem, D. A. Angaw, K. Alemu Gelaye and H. Dagne	2021	Duration of exposure and educational level as predictors of occupational respiratory symptoms among adults in Ethiopia: A systematic review and meta-analysis	10.1177/20503121211018121	Removed by title and abstract screening
B. Damtew, B. Mengistie and T. Alemayehu	2015	Survival and determinants of mortality in adult HIV/Aids patients initiating antiretroviral therapy in Somali Region, Eastern Ethiopia	10.11604/pamj.2015.22.138.4352	Removed by title and abstract screening
B. Dell'Osso, B. Benatti, C. Arici, C. Palazzo, A. C. Altamura, E. Hollander, N. Fineberg, D. J. Stein, H. Nicolini, N. Lanzagorta, D. Marazziti, S. Pallanti, M. van Ameringen, C. Lochner, O. Karamustafalioglu, L. Hranov, M. Figee, L. Drummond, C. I. Rodriguez, J. Grant, D. Denys, J. M. Menchon and J. Zohar	2018	Prevalence of suicide attempt and clinical characteristics of suicide attempters with obsessive-compulsive disorder: a report from the International College of Obsessive-Compulsive Spectrum Disorders (ICOCS)	10.1017/s1092852917000177	Removed by title and abstract screening
B. Demile, A. Zenebu, H. Shewaye, S. Xia and A. Guadie	2018	Risk factors associated with multidrug-resistant tuberculosis (MDR-TB) in a tertiary armed force referral and teaching hospital, Ethiopia	10.1186/s12879-018-3167-9	Removed by title and abstract screening
B. Demissie, C. Yenew, A. Alemu, B. Bantie, B. W. Sume, Y. A. Deml and E. Tegegne	2023	Carpal tunnel syndrome and its associated factors among computer user bankers in South Gondar Zone, Northwest Ethiopia, 2021: a cross sectional study	10.1186/s12891-023-06918-5	Removed by title and abstract screening
B. Demissie, C. Yenew, A. Amsalu, G. Yideg Yitbarek, N. Dagnew Baye, G. Walle, S. Asnakew, B. Minuye, F. Tadele Adimasu, A. Tilahun Mulu, E. Sisay, F. Teshome Dagnaw and E. Tegegne	2022	Magnitude of Work-Related Musculoskeletal Disorders and its Associated Factors Among Computer User Bankers in South Gondar Zone, Northwest Ethiopia, 2021	10.1177/11786302221125048	Removed by title and abstract screening
B. Deresse and D. Shaweno	2015	Epidemiology and in-hospital outcome of stroke in South Ethiopia	10.1016/j.jns.2015.06.001	Removed by title and abstract screening
B. Deribe, M. Ayalew, D. Geleta, L. Gemechu, N. Bogale, K. Mengistu, A. Gadissa, D. Dula, G. Ababi and A. Gebretsadik	2021	Perceived Quality of Nursing Care Among Cancer Patients Attending Hawassa University Comprehensive Specialized Hospital Cancer Treatment Center; Hawassa Southern Ethiopia: Cross-Sectional Study	10.2147/cmar.s275729	Removed by title and abstract screening
B. Derseh, K. Mruts, T. Demie and T. Gebremariam	2018	Co-morbidity, treatment outcomes and factors affecting the recovery rate of under -five children with severe acute malnutrition admitted in selected hospitals from Ethiopia: retrospective follow up study	10.1186/s12937-018-0423-1	Removed by title and abstract screening
B. Dessalegn, F. Enqueselassie, M. Kaba, M. Assefa and A. Addissie	2022	Risk factors of oesophageal cancer at health facilities in Addis Ababa, Ethiopia: Unmatched case control study	10.3389/fonc.2022.997158	Removed by title and abstract screening
B. Desye	2022	Prevalence and Determinants of COVID-19 Vaccine Acceptance Among Healthcare Workers: A Systematic Review	10.3389/fpubh.2022.941206	Removed by title and abstract screening
B. Dorsisa, G. Ahimed, S. Anand and T. Bekela	2020	Prevalence and Factors Associated with Depression among HIV/AIDS-Infected Patients Attending ART Clinic at Jimma University Medical Center, Jimma, Southwest Ethiopia	10.1155/2020/5414072	Removed by title and abstract screening
B. Duko, Y. Melese and J. Ebrahim	2019	Determinants of cigarette smoking among adolescents in Ethiopia: A cross-sectional study	10.18332/tid/110800	Removed by title and abstract screening
B. E. Bayih and A. Singh	2020	Modeling domestic tourism: motivations, satisfaction and tourist behavioral intentions	10.1016/j.heliyon.2020.e04839	Removed by title and abstract screening
B. E. Birhanu, D. L. Kebede, A. B. Kahsay and A. B. Belachew	2019	Predictors of teenage pregnancy in Ethiopia: a multilevel analysis	10.1186/s12889-019-6845-7	Removed by title and abstract screening
B. E. Feleke	2018	Determinants of gestational diabetes mellitus: a case-control study	10.1080/14767058.2017.1347923	Removed by title and abstract screening
B. E. Feleke	2017	Determinants of Podoconiosis, a Case Control Study	10.4314/ejhs.v27i5.8	Removed by title and abstract screening
B. E. Feleke	2022	Determinants of voluntary blood donation in the city of Bahir Dar: A case-control study	10.4103/ajts.AJTS_115_17	Removed by title and abstract screening
B. E. Feleke	2016	Low Coverage of Hepatitis B Vaccine and Determinants Among Health Professionals Working in Amhara Regional State Hospitals, Ethiopia	10.4081/jphia.2016.553	Removed by title and abstract screening
B. E. Feleke	2016	Maternal HIV status affects the infant hemoglobin level: A comparative cross-sectional study	10.1097/md.0000000000004372	Removed by title and abstract screening
B. E. Feleke	2016	Nutritional Status and Intestinal Parasite in School Age Children: A Comparative Cross-Sectional Study	10.1155/2016/1962128	Removed by title and abstract screening
B. E. Feleke	2019	Nutritional status of visceral leishmaniasis patients: A comparative cross-sectional study	10.1016/j.clnesp.2019.06.005	Removed by title and abstract screening
B. E. Feleke and B. Wasie	2018	Challenges of PMTCT Service Utilization in Amhara Region: A Comparative Cross-sectional Study	10.4314/ejhs.v28i6.13	Removed by title and abstract screening
B. E. Feleke and T. E. Feleke	2021	A longitudinal study on the effects of previous stillbirth or abortion on subsequent pregnancies and infants	10.1093/eurpub/ckab134	Removed by title and abstract screening
B. E. Feleke and T. E. Feleke	2020	Micronutrient levels and their effects on the prognosis of visceral leishmaniasis treatment, a prospective cohort study	10.1186/s12879-020-05615-1	Removed by title and abstract screening
B. E. Feleke and T. E. Feleke	2018	Pregnant mothers are more anemic than lactating mothers, a comparative cross-sectional study, Bahir Dar, Ethiopia	10.1186/s12878-018-0096-1	Removed by title and abstract screening
B. E. Feleke and T. E. Feleke	2020	The Effect of Pregnancy in the Hemoglobin Concentration of Pregnant Women: A Longitudinal Study	10.1155/2020/2789536	Removed by title and abstract screening
B. E. Feleke and T. H. Jember	2018	Prevalence of helminthic infections and determinant factors among pregnant women in Mecha district, Northwest Ethiopia: a cross sectional study	10.1186/s12879-018-3291-6	Removed by title and abstract screening
B. E. Feleke, A. Derbie, Y. Zenebe, D. Mekonnen, T. Hailu, B. Tulu, Y. Adem, F. Bereded and F. Biadglegne	2018	BURDEN AND DETERMINANT FACTORS OF ANEMIA AMONG ELEMENTARY SCHOOL CHILDREN IN NORTHWEST ETHIOPIA: A COMPARATIVE CROSS SECTIONAL STUDY	10.21010/ajid.v12i1.1	Removed by title and abstract screening
B. E. Feleke, M. B. Beyene, T. E. Feleke, T. H. Jember and B. Abera	2019	Intestinal parasitic infection among household contacts of primary cases, a comparative cross-sectional study	10.1371/journal.pone.0221190	Removed by title and abstract screening
B. E. Feleke, T. E. Feleke and F. Biadglegne	2019	Nutritional status of tuberculosis patients, a comparative cross-sectional study	10.1186/s12890-019-0953-0	Removed by title and abstract screening
B. E. Feleke, T. E. Feleke, A. A. Nigussie and E. Misgan	2021	The effects of stillbirth and abortion on the next pregnancy: a longitudinal study	10.1186/s12905-021-01485-0	Removed by title and abstract screening
B. E. Feleke, T. E. Feleke, D. Mekonnen and M. B. Beyene	2019	Micronutrient levels of tuberculosis patients during the intensive phase, a prospective cohort study	10.1016/j.clnesp.2019.03.001	Removed by title and abstract screening
B. E. Feleke, T. E. Feleke, M. B. Kassahun, W. G. Adane, D. Achenefe, A. Genetu, A. A. Nigussie and H. A. Engedaw	2021	Progression of pregnancy induced diabetes mellitus to type two diabetes mellitus, an ambidirectional cohort study	10.1016/j.pcd.2020.11.016	Removed by title and abstract screening
B. E. Feleke, T. E. Feleke, M. B. Kassahun, W. G. Adane, N. Fentahun, A. Girma, A. Alebachew, E. Misgan, H. D. Desyibelew, M. T. Bayih and O. Seid	2021	Glycemic Control of Diabetes Mellitus Patients in Referral Hospitals of Amhara Region, Ethiopia: A Cross-Sectional Study	10.1155/2021/6691819	Removed by title and abstract screening
B. E. Feleke, T. E. Feleke, W. G. Adane and A. Girma	2020	Impacts of hepatitis B and hepatitis C co-infection with tuberculosis, a prospective cohort study	10.1186/s12985-020-01385-z	Removed by title and abstract screening
B. E. Hayes and C. van Baak	2017	Risk Factors of Physical and Sexual Abuse for Women in Mali: Findings From a Nationally Representative Sample	10.1177/1077801216658979	Removed by title and abstract screening
B. E. Igere, H. Onohuean and U. U. Nwodo	2022	Modern knowledge-scape possess petite influence on the factual persistence of resistance determinants (ARGs/MGEs): A map and assessment of discharged wastewater and water bodies	10.1016/j.heliyon.2022.e12253	Removed by title and abstract screening
B. Elewonibi, R. Sato, R. Manongi, S. Msuya, I. Shah and D. Canning	2020	The distance-quality trade-off in women's choice of family planning provider in North Eastern Tanzania	10.1136/bmjgh-2019-002149	Removed by title and abstract screening
B. Enawgaw, M. Alem, M. Melku, Z. Addis, B. Terefe and G. Yitayew	2015	Prevalence and associated risk factors of anemia among HIV infected children attending Gondar university hospital, Northwest Ethiopia: a cross sectional study	10.1186/s12878-015-0032-6	Removed by title and abstract screening
B. Erchafo, T. Alaro, G. Tsega, A. Adamu, K. Yitbarek, Y. Siraneh, M. Hailu and M. Woldie	2018	Are we too far from being client centered?	10.1371/journal.pone.0205681	Removed by title and abstract screening
B. Eshetu and H. Mamo	2020	Cutaneous leishmaniasis in north-central Ethiopia: trend, clinical forms, geographic distribution, and determinants	10.1186/s41182-020-00231-w	Removed by title and abstract screening
B. Eshetu, H. Bekele, A. Debella, A. Eyeberu, B. Balis, S. Habte, K. Mardasa, F. Wondimneh, T. Teshager and I. Ketema	2023	Insecticide-treated net utilization and associated factors among pregnant women in Ethiopia: a systematic review and meta-analysis	10.3389/fgwh.2023.1147583	Removed by title and abstract screening
B. Eshraghi, J. Hermansson, V. Berggren and L. Marions	2022	Risk of obstetric anal sphincter tear among primiparous women with a history of female genital mutilation, giving birth in Sweden		Removed by title and abstract screening
B. Eslami, G. Macassa, Ö. Sundin, H. R. Khankeh and J. J. Soares	2015	Quality of life and life satisfaction among adults with and without congenital heart disease in a developing country	10.1177/2047487313514017	Removed by title and abstract screening
B. Eslami, G. Macassa, Ö. Sundin, H. R. Khankeh and J. J. Soares	2014	Style of coping and its determinants in adults with congenital heart disease in a developing country	10.1111/chd.12150	Removed by title and abstract screening
B. F. Baye, M. F. Baye, A. Teym and B. T. Derseh	2022	Utilization of Personal Protective Equipment and Its Associated Factors Among Large Scale Factory Workers in Debre Berhan Town, Ethiopia	10.1177/11786302221102324	Removed by title and abstract screening
B. F. Hurissa, Z. B. Koricha and L. S. Dadi	2022	Quality of life and its predictive factors among women with obstetric fistula in Ethiopia: A cross-sectional study	10.3389/fpubh.2022.987659	Removed by title and abstract screening
B. F. Hurissa, Z. B. Koricha and L. S. Dadi	2022	The Predictors of Intent to Prevent Obstetric Fistula Recurrence Among Women with Fistula in Ethiopia: A Facility-Based Cross-Sectional Study	10.2147/ijwh.s378162	Removed by title and abstract screening
B. F. Kebede, T. Biyazin Tesfa, A. Yetwale Hiwot, K. K. Mulu, E. Adugnaw, E. Mihretu, E. Sewmehone and Y. D. Genie	2024	Time to death and predictors of mortality among asphyxiated neonates in southwest Ethiopia, 2022: prospective cohort study	10.1136/bmjopen-2023-077943	Removed by title and abstract screening
B. F. Kebede, Y. D. Genie, D. H. Aregawi and B. A. Tadele	2022	Survival Status and Predictors of Mortality Among Low Birthweight Neonates Admitted in Amhara Region Referral Hospitals of Ethiopia: Retrospective Follow-Up Study	10.1177/23333928221117364	Removed by title and abstract screening
B. Fantahun and T. W. Leulseged	2022	Glycemic control among children with type 1 diabetes mellitus and its determinants in a resource-limited setting	10.1515/jpem-2022-0144	Removed by title and abstract screening
B. Fantahun, E. Dellie, N. Worku and A. Debie	2023	Organizational commitment and associated factors among health professionals working in public hospitals of southwestern Oromia, Ethiopia	10.1186/s12913-023-09167-3	Removed by title and abstract screening
B. Fanteso and K. Yessoufou	2022	Diversity and determinants of traditional water conservation technologies in the Eastern Cape Province, South Africa	10.1007/s10661-022-09848-2	Removed by title and abstract screening
B. Fedida, H. Schermann, R. Ankory, D. Rotman, I. Shichman, V. Yoffe, A. Shlaifer and E. Luger	2019	Fracture risk of young adults receiving proton-pump inhibitors and H2-receptor antagonists	10.1111/ijcp.13339	Removed by title and abstract screening
B. Fekadu Wakasa, L. Oljira, M. Demena, L. Demissie Regassa and W. Binu Daga	2021	Risky sexual behavior and associated factors among sexually experienced secondary school students in Guduru, Ethiopia	10.1016/j.pmedr.2021.101398	Removed by title and abstract screening
B. Fekadu, I. Ali, Z. Tafesse and H. Segni	2022	Facility level factors that determine consistent delivery of essential newborn care at health centers in Ethiopia	10.1186/s12884-021-04358-4	Removed by title and abstract screening
B. Fekadu, M. Selamu, E. Getachew, H. Negussie, S. Timothewos, W. Belay, A. Wondimagegnehu, T. Eshetu, T. Ajeme, K. Shiferaw, T. Manyazewal, A. Fekadu, G. Medhin and C. Hanlon	2022	Mental wellbeing during the time of COVID-19 pandemic: A national pilot survey in Ethiopia		Removed by title and abstract screening
B. Ferede, J. Elen, W. Van Petegem, A. B. Hunde and K. Goeman	2022	Determinants of instructors' educational ICT use in Ethiopian higher education	10.1007/s10639-021-10606-z	Removed by title and abstract screening
B. G. Agaje, D. Delelegne, E. Abera, K. Desta, M. Girum, M. Mossie, D. Eshetu and A. T. Hirigo	2020	Strabismus prevalence and associated factors among pediatric patients in southern Ethiopia: a cross-sectional study	10.1177/0300060520964339	Removed by title and abstract screening
B. G. Ayal, Y. M. Demilew, H. A. Derseh and A. A. Kidie	2022	Micronutrient intake and associated factors among school adolescent girls in Meshenti Town, Bahir Dar City Administration, Northwest Ethiopia, 2020	10.1371/journal.pone.0277263	Removed by title and abstract screening
B. G. Ayele, M. A. Woldu, H. W. Gebrehiwot, E. G. Gebre-Egziabher, H. Gebretnsae, T. Hadgu, A. A. Abrha and A. A. Medhanyie	2019	Magnitude and determinants for place of postnatal care utilization among mothers who delivered at home in Ethiopia: a multinomial analysis from the 2016 Ethiopian demographic health survey	10.1186/s12978-019-0818-2	Removed by title and abstract screening
B. G. Ayele, T. G. Gebregzabher, T. T. Hailu and B. A. Assefa	2018	Determinants of teenage pregnancy in Degua Tembien District, Tigray, Northern Ethiopia: A community-based case-control study	10.1371/journal.pone.0200898	Removed by title and abstract screening
B. G. Debela, D. Sisay, H. E. Hareru, H. A. Ewune, A. Tesfa, D. A. Shewaye and T. M. Ewunie	2023	Food taboo practices and associated factors among pregnant women in Ethiopia: a systematic review and meta-analysis	10.1038/s41598-023-30852-0	Removed by title and abstract screening
B. G. Kassa, A. D. Ayele, H. G. Belay, A. G. Tefera, G. A. Tiruneh, N. T. Ayenew, G. N. Mihiretie, L. A. Tenaw, A. M. Semahegn and M. D. Worku	2021	Postpartum intrauterine contraceptive device use and its associated factors in Ethiopia: systematic review and meta-analysis	10.1186/s12978-021-01273-x	Removed by title and abstract screening
B. G. Kassa, L. A. Tenaw, A. D. Ayele and G. A. Tiruneh	2022	Prevalence and determinants of the involvement of married men in family planning services in Ethiopia: A systematic review and meta-analysis	10.1177/17455057221099083	Removed by title and abstract screening
B. G. Kuerten, S. Brotkin, M. J. Bonner, D. O. Ayuku, F. Njuguna, S. M. Taylor and E. S. Puffer	2020	Psychosocial Burden of Childhood Sickle Cell Disease on Caregivers in Kenya	10.1093/jpepsy/jsaa021	Removed by title and abstract screening
B. G. Labata, M. B. Ahmed, G. F. Mekonen and F. B. Daba	2019	Prevalence and predictors of self care practices among hypertensive patients at Jimma University Specialized Hospital, Southwest Ethiopia: cross-sectional study	10.1186/s13104-019-4125-3	Removed by title and abstract screening
B. G. Malako, M. S. Teshome and T. Belachew	2018	Anemia and associated factors among children aged 6-23 months in Damot Sore District, Wolaita Zone, South Ethiopia	10.1186/s12878-018-0108-1	Removed by title and abstract screening
B. Galal, S. Lazieh, S. Al-Ali and K. Khoshnood	2022	Assessing vaccine hesitancy in Arab countries in the Middle East and North Africa (MENA) region: a scoping review protocol	10.1136/bmjopen-2020-045348	Removed by title and abstract screening
B. Gebissa and W. Geremew	2022	Determinants of Food Insecurity and the Choice of Livelihood Strategies: The Case of Abay Chomen District, Oromia Regional State, Ethiopia	10.1155/2022/1316409	Removed by title and abstract screening
B. Gebre, H. Y. Ayenew and S. Biadgilign	2021	Drought, hunger and coping mechanisms among rural household in Southeast Ethiopia	10.1016/j.heliyon.2021.e06355	Removed by title and abstract screening
B. Gebre, S. Biadgilign, Z. Taddese, T. Legesse and M. Letebo	2018	Determinants of malnutrition among pregnant and lactating women under humanitarian setting in Ethiopia	10.1186/s40795-018-0222-2	Removed by title and abstract screening
B. Gebre, T. Alemayehu, M. Girma, F. Ayalew, B. T. Tadesse and T. Shemelis	2019	Cryptosporidiosis And Other Intestinal Parasitic Infections And Concomitant Threats Among HIV-Infected Children In Southern Ethiopia Receiving First-Line Antiretroviral Therapy	10.2147/hiv.s215417	Removed by title and abstract screening
B. Gebremariam, B. Asmelash and D. Tetemke	2019	Determinants of sanitary status among food establishments in urban setup in Adwa town, Tigray, Ethiopia: a cross-sectional study	10.1186/s13104-019-4435-5	Removed by title and abstract screening
B. Gebremichael, T. A. Abebaw, T. Moges, A. A. Abaerei and N. Worede	2018	Predictors of pediatric tuberculosis in public health facilities of Bale zone, Oromia region, Ethiopia: a case control study	10.1186/s12879-018-3163-0	Removed by title and abstract screening
B. Gebremichael, T. Misgana, D. Tamiru, M. Tariku, D. Tesfaye, D. Alemu, A. B. Weldesenbet and M. Dheresa	2022	Undernutrition and associated factors among rural pregnant women in Eastern Ethiopia	10.1177/20503121221104430	Removed by title and abstract screening
B. Gebremichael, Z. S. Lassi, M. Begum, M. Mittinty and S. J. Zhou	2023	Patterns and Predictors of Low-Calorie Sweetener Consumption during Pregnancy: Findings from a National Survey	10.3390/nu15194196	Removed by title and abstract screening
B. Getachew, T. Etefa, A. Asefa, B. Terefe and D. Dereje	2020	Determinants of Low Fifth Minute Apgar Score among Newborn Delivered in Jimma University Medical Center, Southwest Ethiopia	10.1155/2020/9896127	Removed by title and abstract screening
B. Getnet, G. Medhin and A. Alem	2019	Symptoms of post-traumatic stress disorder and depression among Eritrean refugees in Ethiopia: identifying direct, meditating and moderating predictors from path analysis	10.1136/bmjopen-2017-021142	Removed by title and abstract screening
B. Girma, A. Wondie, W. Debebe, A. Juhar, E. Tegene, D. Bedane and E. Mulat	2023	Electrocardiogram abnormalities and associated factors among psychiatric patients attending follow up at Jimma Medical Center Psychiatry Clinic, Jimma, Ethiopia: an institution-based cross-sectional study	10.1186/s12872-023-03092-3	Removed by title and abstract screening
B. Girma, H. Berhe, F. Mekonnen and J. Nigussie	2022	Survival and predictors of mortality among preterm neonates in Northern Ethiopia: A retrospective follow-up study	10.3389/fped.2022.1083749	Removed by title and abstract screening
B. Girma, J. Nigussie, A. Molla and M. Mareg	2021	Health professional's job satisfaction and its determinants in Ethiopia: a systematic review and meta-analysis	10.1186/s13690-021-00664-7	Removed by title and abstract screening
B. Girma, J. Nigussie, A. Molla and M. Mareg	2021	Occupational stress and associated factors among health care professionals in Ethiopia: a systematic review and meta-analysis	10.1186/s12889-021-10579-1	Removed by title and abstract screening
B. Gizaw and S. Gebremedhin	2018	Factors associated with low birthweight in North Shewa zone, Central Ethiopia: case-control study	10.1186/s13052-018-0516-7	Removed by title and abstract screening
B. Grenov, B. Lanyero, N. Nabukeera-Barungi, H. Namusoke, C. Ritz, H. Friis, K. F. Michaelsen and C. Mølgaard	2019	Diarrhea, Dehydration, and the Associated Mortality in Children with Complicated Severe Acute Malnutrition: A Prospective Cohort Study in Uganda	10.1016/j.jpeds.2019.03.014	Removed by title and abstract screening
B. Gulo, L. Miglierina, F. Tognon, S. Panunzi, A. Tsegaye, T. Asnake, F. Manenti and I. Dall'Oglio	2021	Parents' Experience and Satisfaction in Neonatal Intensive Care Units in Ethiopia: A Multicenter Cross-Sectional Study Using an Adapted Version of EMPATHIC-N	10.3389/fped.2021.738863	Removed by title and abstract screening
B. H. Ayele, M. M. Mengesha and T. Tesfa	2019	Predictors of self-care activities of outpatient diabetic residents in Harar and Dire Dawa: A hospital-based cross-sectional study	10.1177/2050312119865646	Removed by title and abstract screening
B. H. Gregson, A. Bani, L. Steinfield, D. Holt and C. Whitby	2022	Anaerobes and methanogens dominate the microbial communities in water harvesting ponds used by Kenyan rural smallholder farmers	10.1016/j.scitotenv.2022.153040	Removed by title and abstract screening
B. H. Jena, G. A. Biks, K. A. Gelaye and Y. K. Gete	2020	Magnitude and trend of perinatal mortality and its relationship with inter-pregnancy interval in Ethiopia: a systematic review and meta-analysis	10.1186/s12884-020-03089-2	Removed by title and abstract screening
B. H. Jena, G. A. Biks, Y. K. Gete and K. A. Gelaye	2023	Determinants of postpartum uterine atony in urban South Ethiopia: a community-based unmatched nested case-control study	10.1186/s12884-023-05820-1	Removed by title and abstract screening
B. H. Jena, G. A. Biks, Y. K. Gete and K. A. Gelaye	2022	Duration of inter-pregnancy interval and its predictors among pregnant women in urban South Ethiopia: Cox gamma shared frailty modeling	10.1371/journal.pone.0271967	Removed by title and abstract screening
B. H. Jena, G. A. Biks, Y. K. Gete and K. A. Gelaye	2021	The effect of inter-pregnancy interval on primary postpartum hemorrhage in urban South Ethiopia: a community-based matched nested case control study		Removed by title and abstract screening
B. H. Lambdin, F. Masao, O. Chang, P. Kaduri, J. Mbwambo, A. Magimba, N. Sabuni and R. D. Bruce	2014	Methadone treatment for HIV prevention-feasibility, retention, and predictors of attrition in Dar es Salaam, Tanzania: a retrospective cohort study	10.1093/cid/ciu382	Removed by title and abstract screening
B. H. Lambdin, J. Lorvick, J. K. Mbwambo, J. Rwegasha, S. Hassan, P. Lum and A. H. Kral	2017	Prevalence and predictors of HCV among a cohort of opioid treatment patients in Dar es Salaam, Tanzania	10.1016/j.drugpo.2017.05.043	Removed by title and abstract screening
B. Hassan, O. Mandar, N. Alhabardi and I. Adam	2022	Length of Hospital Stay After Cesarean Delivery and Its Determinants Among Women in Eastern Sudan	10.2147/ijwh.s356855	Removed by title and abstract screening
B. Hassen and H. Mamo	2019	Prevalence and associated anthropometric and lifestyle predictors of hypertension among adults in Kombolcha town and suburbs, Northeast Ethiopia: a community-based cross-sectional study	10.1186/s12872-019-1225-x	Removed by title and abstract screening
B. Horvath, B. Kloesel and S. N. Cross	2024	Persistent Postpartum Pain–A Somatic and Psychologic Perfect Storm		Removed by title and abstract screening
B. J. Abafita, S. M. Abate, H. M. Kasim and B. Basu	2020	Pattern and Outcomes of Injuries among Trauma Patients in Gedeo Zone, Dilla, South Ethiopia: A 5 Years Retrospective Analysis	10.4314/ejhs.v30i5.14	Removed by title and abstract screening
B. J. Kirenga, J. Chakaya, G. Yimer, G. Nyale, T. Haile, W. Muttamba, L. Mugenyi, W. Katagira, W. Worodria, H. Aanyu-Tukamuhebwa, N. Lugogo, M. Joloba, T. B. Mersha, A. Bekele, F. Makumbi, A. Mekasha, C. L. Green, C. de Jong, M. Kamya and T. van der Molen	2024	The burden of severe asthma in sub-Saharan Africa: Findings from the African Severe Asthma Project	10.1016/j.jacig.2024.100209	Removed by title and abstract screening
B. J. Kirenga, J. Levin, I. Ayakaka, W. Worodria, N. Reilly, F. Mumbowa, H. Nabanjja, G. Nyakoojo, K. Fennelly, S. Nakubulwa, M. Joloba, A. Okwera, K. D. Eisenach, R. McNerney, A. M. Elliott, R. D. Mugerwa, P. G. Smith, J. J. Ellner and E. C. Jones-López	2014	Treatment outcomes of new tuberculosis patients hospitalized in Kampala, Uganda: a prospective cohort study	10.1371/journal.pone.0090614	Removed by title and abstract screening
B. J. Kuo, S. D. Vaca, J. R. N. Vissoci, C. A. Staton, L. Xu, M. Muhumuza, H. Ssenyonjo, J. Mukasa, J. Kiryabwire, L. Nanjula, C. Muhumuza, H. E. Rice, G. A. Grant and M. M. Haglund	2017	A prospective neurosurgical registry evaluating the clinical care of traumatic brain injury patients presenting to Mulago National Referral Hospital in Uganda	10.1371/journal.pone.0182285	Removed by title and abstract screening
B. Jacobs, R. de Groot and A. Fernandes Antunes	2016	Financial access to health care for older people in Cambodia: 10-year trends (2004-14) and determinants of catastrophic health expenses	10.1186/s12939-016-0383-z	Removed by title and abstract screening
B. Jadoon, R. Mahaini and K. Gholbzouri	2019	Determinants of over and underuse of caesarean births in the Eastern Mediterranean Region: an updated review	10.26719/emhj.19.033	Removed by title and abstract screening
B. Jawhari, L. Keenan, D. Zakus, D. Ludwick, A. Isaac, A. Saleh and R. Hayward	2016	Barriers and facilitators to Electronic Medical Record (EMR) use in an urban slum	10.1016/j.ijmedinf.2016.07.015	Removed by title and abstract screening
B. Jeang, M. C. Lee, P. Embury, D. Yewhalaw, D. Narum, C. King, W. H. Tham, J. Kazura, G. Yan and A. Dent	2023	Serological Markers of Exposure to Plasmodium falciparum and Plasmodium vivax Infection in Southwestern Ethiopia	10.4269/ajtmh.22-0645	Removed by title and abstract screening
B. Jemal, T. Abebe, A. Zemedkun, B. Basu, S. Mola, D. Neme and S. Hailu	2022	Determinants of neonatal mortality in the neonatal intensive care unit of Dilla University Referral Hospital, Southern Ethiopia; 2019-2020; A matched, case-control study	10.1016/j.heliyon.2022.e10389	Removed by title and abstract screening
B. John, M. David, L. Mathias and N. Elizabeth	2015	Risk factors and practices contributing to newborn sepsis in a rural district of Eastern Uganda, August 2013: a cross sectional study	10.1186/s13104-015-1308-4	Removed by title and abstract screening
B. K. B. Lomira, P. Nassanga, D. M. Okello and D. Ongeng	2021	Non-attitudinal and non-knowledge based factors constrain households from translating good nutritional knowledge and attitude to achieve the WHO recommended minimum intake level for fruits and vegetables in a developing country setting: evidence from Gulu district, Uganda	10.1186/s40795-021-00469-5	Removed by title and abstract screening
B. K. Belete, N. L. Assefa, A. S. Assem and F. A. Ayele	2022	Determinants for late presentation of glaucoma among adult glaucomatous patients in University of Gondar Comprehensive Specialized Hospital. Case-control study	10.1371/journal.pone.0267582	Removed by title and abstract screening
B. K. Deriba, S. O. Sinke, B. M. Ereso and A. S. Badacho	2017	Health professionals' job satisfaction and associated factors at public health centers in West Ethiopia	10.1186/s12960-017-0206-3	Removed by title and abstract screening
B. K. Frempong, A. Amalba, N. Donkor and K. O. Akuffo	2021	Regulatory compliance among over-the-counter medicine sellers facilities within the Upper East Region of Ghana	10.1186/s40545-021-00363-2	Removed by title and abstract screening
B. K. Langat, K. O. Ochwedo, J. Borlang, C. Osiowy, A. Mutai, F. Okoth, E. Muge, A. Andonov and E. S. Maritim	2023	Genetic diversity, haplotype analysis, and prevalence of Hepatitis B virus MHR mutations among isolates from Kenyan blood donors	10.1371/journal.pone.0291378	Removed by title and abstract screening
B. K. Metaferia, J. Futo and Z. K. Takacs	2021	Parents' Views on Play and the Goal of Early Childhood Education in Relation to Children's Home Activity and Executive Functions: A Cross-Cultural Investigation	10.3389/fpsyg.2021.646074	Removed by title and abstract screening
B. K. Metaferia, Z. K. Takacs and J. Futo	2020	The Relationship Between Parental Play Beliefs, Preschoolers' Home Experience, and Executive Functions: An Exploratory Study in Ethiopia	10.3389/fpsyg.2020.00624	Removed by title and abstract screening
B. Kassaw, N. Abera, T. Legesse, A. Workineh and G. Ambaw	2022	Sero-prevalence and associated factors of hepatitis B virus among pregnant women in Hawassa city public hospitals, Southern Ethiopia: Cross-sectional study design	10.1177/20503121221140778	Removed by title and abstract screening
B. Kassie, B. Ahmed and G. Degu	2022	Predictors of time to recovery from postpartum hemorrhage in Debre Markos comprehensive specialized hospital, Northwest, Ethiopia, 2020/21	10.1186/s12884-022-04834-5	Removed by title and abstract screening
B. Kassie, T. Wube, D. Jara, M. Teshome, A. Shiferaw, S. Getaneh and M. Desta	2022	A prospective follow-up study on how long newborns are fasting in Debre Markos Comprehensive Specialized Hospital, Ethiopia, 2020	10.1371/journal.pone.0268558	Removed by title and abstract screening
B. Kassie, Y. Bazezew, Y. Sharew, L. Yismaw, M. Desta and M. Alene	2021	Time to recovery from Eclampsia and its determinants in east Gojjam zone hospitals, Amhara, Ethiopia, 2017/18	10.1186/s12884-021-03769-7	Removed by title and abstract screening
B. Kebe, M. Getachew, Y. Molla, B. Bahiru and B. Dessie	2021	Management, survival, and predictors of mortality among hospitalized heart failure patients at Debre Markos comprehensive specialized hospital, Northwest Ethiopia: Prospective cohort study	10.1177/20503121211057336	Removed by title and abstract screening
B. Kebede and G. Mamo	2019	Determinants of non-adherence to inhaled steroids in adult asthmatic patients on follow up in referral hospital, Ethiopia: cross-sectional study	10.1186/s40733-019-0053-1	Removed by title and abstract screening
B. Kebede Zelalem and D. Feyisa	2020	Determinants of Statin Initiation Among Adult Diabetic Patients in Bonga, Ethiopia	10.2147/dmso.s283993	Removed by title and abstract screening
B. Kebede, G. Mamo and A. Molla	2019	Association of Asthma Control and Metered-Dose Inhaler Use Technique among Adult Asthmatic Patients Attending Outpatient Clinic, in Resource-Limited Country: A Prospective Study	10.1155/2019/6934040	Removed by title and abstract screening
B. Kebede, L. Chelkeba and B. Dessie	2021	Rate of blood pressure control and its determinants among adult hypertensive patients at Jimma University Medical Center, Ethiopia: Prospective cohort study	10.1177/20503121211006000	Removed by title and abstract screening
B. Kefale, A. Ewunetei, M. Molla, G. T. Tegegne and A. Degu	2020	Clinical pattern and predictors of stroke treatment outcome among hospitalised patients who had a stroke at Felege Hiwot comprehensive specialised hospital, northwest Ethiopia: a retrospective cross-sectional study	10.1136/bmjopen-2020-040238	Removed by title and abstract screening
B. Kefale, G. T. Tegegne, Y. Kefale, M. Molla, A. Ewunetei and A. Degu	2020	Magnitude and determinants of drug therapy problems among type 2 diabetes mellitus patients with hypertension in Ethiopia	10.1177/2050312120954695	Removed by title and abstract screening
B. Kefale, M. Alebachew, Y. Tadesse and E. Engidawork	2019	Quality of life and its predictors among patients with chronic kidney disease: A hospital-based cross sectional study	10.1371/journal.pone.0212184	Removed by title and abstract screening
B. Kefale, M. T. Engidaw, D. Tesfa, M. Molla and G. T. Tegegne	2023	Medication-related problems among patients with cervical cancers at oncology centers of University of Gondar comprehensive specialized hospital: A hospital-based retrospective study	10.1177/10781552231174589	Removed by title and abstract screening
B. Kefale, M. T. Engidaw, D. Tesfa, M. Molla, Y. Kefale and C. Tafere	2023	Management pattern and medication-related harms and its predictors in colorectal cancer patients: an institutional-based retrospective study	10.3389/fonc.2023.1253845	Removed by title and abstract screening
B. Kefale, M. T. Engidaw, D. Tesfa, T. S. Yazie, M. Molla and M. B. Yismaw	2022	Clinical pattern and drug-related problems among colorectal cancer patients at oncology center in Ethiopia: A hospital-based study	10.1177/20503121221131691	Removed by title and abstract screening
B. Kefale, M. Yalew, Y. Damtie and B. Adane	2020	A Multilevel Analysis of Factors Associated with Teenage Pregnancy in Ethiopia	10.2147/ijwh.s265201	Removed by title and abstract screening
B. Kefale, M. Yalew, Y. Damtie, M. Arefaynie and B. Adane	2021	Predictors of sexual violence among female students in higher education institutions in Ethiopia: A systematic review and meta-analysis	10.1371/journal.pone.0247386	Removed by title and abstract screening
B. Kefale, Y. Damtie, M. Yalew, B. Adane and M. Arefaynie	2020	Predictors of Comprehensive Knowledge of HIV/AIDS Among People Aged 15-49 Years in Ethiopia: A Multilevel Analysis	10.2147/hiv.s266539	Removed by title and abstract screening
B. Kefale, Y. Tadesse, M. Alebachew and E. Engidawork	2018	Management Practice, and Adherence and Its Contributing Factors among Patients with Chronic Kidney Disease at Tikur Anbessa Specialized Hospital: A Hospital Based Cross-Sectional Study	10.1155/2018/2903139	Removed by title and abstract screening
B. Kefale, Y. Tadesse, M. Alebachew and E. Engidawork	2018	Management practice, and adherence and its contributing factors among patients with chronic kidney disease at Tikur Anbessa Specialized Hospital: A hospital-based cross-sectional study	10.1371/journal.pone.0200415	Removed by title and abstract screening
B. Khianman, P. Pattanittum, J. Thinkhamrop and P. Lumbiganon	2012	Relaxation therapy for preventing and treating preterm labour	10.1002/14651858.CD007426.pub2	Removed by title and abstract screening
B. Kifle and M. Nigatu	2021	Compliance to a Five-Year Biannual Ivermectin Treatment for Onchocerciasis Elimination and Its Determinants among Adults in the Bench Maji Zone, Southwest Ethiopia: A Community-Based Cross-Sectional Study	10.1155/2021/8866639	Removed by title and abstract screening
B. Kirubi, J. Ong'ang'o, P. Nguhiu, K. Lönnroth, A. Rono and K. Sidney-Annerstedt	2021	Determinants of household catastrophic costs for drug sensitive tuberculosis patients in Kenya	10.1186/s40249-021-00879-4	Removed by title and abstract screening
B. Kwagala and J. Galande	2022	Disability status, partner behavior, and the risk of sexual intimate partner violence in Uganda: An analysis of the demographic and health survey data	10.1186/s12889-022-14273-8	Removed by title and abstract screening
B. Kwagala and S. O. Wandera	2021	The determinants of early childbearing by disability status in Uganda: an analysis of demographic and health survey data	10.11604/pamj.2021.40.222.25348	Removed by title and abstract screening
B. Kwagala, O. Nankinga, S. O. Wandera, P. Ndugga and A. Kabagenyi	2016	Empowerment, intimate partner violence and skilled birth attendance among women in rural Uganda	10.1186/s12978-016-0167-3	Removed by title and abstract screening
B. Kwagala, P. Ndugga, O. Nankinga, T. Wamala, I. T. Zarugaba, S. Richard, C. Misinde, E. Nansubuga, D. Katende and M. Mbonye	2022	Illicit Drug Use among Commercial 'Boda Boda' Motorcyclists in Uganda	10.1080/10826084.2022.2096234	Removed by title and abstract screening
B. L. Bruyere, J. Trimarco and S. Lemungesi	2016	A comparison of traditional plant knowledge between students and herders in northern Kenya	10.1186/s13002-016-0121-z	Removed by title and abstract screening
B. L. Genberg, V. Naanyu, J. Wachira, J. W. Hogan, E. Sang, M. Nyambura, M. Odawa, C. Duefield, S. Ndege and P. Braitstein	2015	Linkage to and engagement in HIV care in western Kenya: an observational study using population-based estimates from home-based counselling and testing	10.1016/s2352-3018(14)00034-4	Removed by title and abstract screening
B. L. McEwen, J. L. L. Lichtenstein, D. N. Fisher, C. M. Wright, G. T. Chism, N. Pinter-Wollman and J. N. Pruitt	2020	Predictors of colony extinction vary by habitat type in social spiders	10.1007/s00265-019-2781-x	Removed by title and abstract screening
B. Lake Yimer	2022	HIV/AIDS risk-reduction options as predictor of female sex workers' sexual behaviour	10.1177/17455057221118167	Removed by title and abstract screening
B. Legese, M. Abebe and A. Fasil	2020	Association of ABO and Rh Blood Group Phenotypes with Type 2 Diabetes Mellitus at Felege Hiwot Comprehensive Referral Hospital Bahir Dar, Northwest Ethiopia	10.1155/2020/2535843	Removed by title and abstract screening
B. Lencha, S. G. Daba, J. A. Ahmed, A. Washo, G. Beressa, A. Yalew and G. Ganfure	2023	Determinants of implanon discontinuation among women who ever used implanon in Shashemene district, west Arsi zone, Southern Ethiopia: unmatched case control study	10.1186/s40834-023-00248-6	Removed by title and abstract screening
B. Liyew, A. Dejen Tilahun and T. Kassew	2020	Knowledge, Attitude, and Associated Factors towards Physical Assessment among Nurses Working in Intensive Care Units: A Multicenter Cross-Sectional Study	10.1155/2020/9145105	Removed by title and abstract screening
B. Liyew, M. Sultan, M. Michael, A. D. Tilahun and T. Kassew	2020	Magnitude and Determinants of Needlestick and Sharp Injuries among Nurses Working in Tikur Anbessa Specialized Hospital, Addis Ababa, Ethiopia	10.1155/2020/6295841	Removed by title and abstract screening
B. Lulu, E. Loha and A. Agegnehu	2023	Factors affecting cervical cancer screening service uptake among clients visiting the ART clinic at Hawassa University Comprehensive Specialized Hospital, Hawassa, Ethiopia: A cross-sectional study	10.1016/j.jcpo.2023.100422	Removed by title and abstract screening
B. Luzze, B. Atwiine, H. M. Lugobe and T. M. Yadesa	2022	Frequency, severity, and factors associated with clinically significant drug-drug interactions among patients with cancer attending Mbarara Regional Referral Hospital Cancer Unit, Uganda	10.1186/s12885-022-10396-8	Removed by title and abstract screening
B. M. Araya, M. Díaz, D. Paredes and J. Ortiz	2017	Association between preterm birth and its subtypes and maternal sociodemographic characteristics during the post-transitional phase in a developing country with a very high human development index	10.1016/j.puhe.2017.01.027	Removed by title and abstract screening
B. M. Birhane, W. A. Bayih, D. K. Mekonen, E. S. Chanie, S. Demis, H. Shimelis, W. N. Asferie, E. Abebe, D. Addisu, G. Nibret, A. Endalamaw, T. Munye, D. A. Jember, S. Nebiyu, Y. M. Tiruneh and D. M. Belay	2022	Level of Postnatal Checkup in Ethiopia - Implications for Child Health Services	10.3389/fped.2022.895339	Removed by title and abstract screening
B. M. Borena, L. Dilgasa, E. Z. Gebremedhin, E. J. Sarba, L. M. Marami, K. A. Kelbesa and N. D. Tadese	2022	Listeria Species Occurrence and Associated Risk Factors and Antibiogram of Listeria Monocytogenes in Milk and Milk Products in Ambo, Holeta, and Bako Towns, Oromia Regional State, Ethiopia	10.1155/2022/5643478	Removed by title and abstract screening
B. M. Fente, M. M. Asaye, G. A. Tesema and T. W. Gudayu	2023	Development and validation of a prognosis risk score model for preterm birth among pregnant women who had antenatal care visit, Northwest, Ethiopia, retrospective follow-up study	10.1186/s12884-023-06018-1	Removed by title and abstract screening
B. M. Fente, M. M. Asaye, T. W. Gudayu, M. S. Mihret and G. A. Tesema	2024	Prediction of unplanned cesarean section using measurable maternal and fetal characteristics, Ethiopia, a retrospective cohort study	10.1186/s12884-024-06308-2	Removed by title and abstract screening
B. M. Gebresillassie, A. A. Ayele and T. M. Abegaz	2021	Unmet supportive care needs and determinants among cancer patients treated at University of Gondar Specialized Hospital, Northwest Ethiopia: A prospective cross-sectional study	10.1177/1078155220971035	Removed by title and abstract screening
B. M. Gebresillassie, Y. K. Emiru, D. A. Erku, A. G. Mersha, A. B. Mekuria, A. A. Ayele and H. G. Tegegn	2019	Utilization of Provider-Initiated HIV Testing and Counseling as an Intervention for PMTCT Services Among Pregnant Women Attending Antenatal Clinic in a Teaching Hospital in Ethiopia	10.3389/fpubh.2019.00205	Removed by title and abstract screening
B. M. Hunegnaw, F. G. B. Goddard, D. Bekele, S. Haneuse, C. Pons-Duran, M. Zeleke, Y. Mohammed, C. Bekele and G. J. Chan	2024	Estimates and determinants of health facility delivery in the Birhan cohort in Ethiopia	10.1371/journal.pone.0306581	Removed by title and abstract screening
B. M. Kiros, G. Fisseha, A. A. Gebreslassie, Z. H. Gufue, H. Ebuy, M. T. Belew, G. Z. Reda and H. M. Mohammed	2023	Neonatal Jaundice: Its Determinants Among Neonates Admitted to Neonatal Intensive Care Units of Tigray Region General Hospitals, Northern Ethiopia	10.1177/2333794x231190518	Removed by title and abstract screening
B. M. Masresha, H. B. Biresaw, Y. A. Moyehodie and S. S. Mulugeta	2022	Time-to-Disability Determinants Among Leprosy Patients Enrolled for Treatment at ALERT Center, Addis Ababa, Ethiopia: A Survival Analysis	10.2147/idr.s361799	Removed by title and abstract screening
B. M. Masresha, K. M. Yesuf, Y. A. Moyehodie, H. B. Biresaw, S. S. Mulugeta and G. D. Addisia	2023	Determinant factors of leprosy-related disability; comparison of acceleration failure time and parametric shared frailty models	10.1371/journal.pone.0271883	Removed by title and abstract screening
B. M. Morawski, M. Yunus, E. Kerukadho, G. Turyasingura, L. Barbra, A. M. Ojok, A. R. DiNardo, S. Sowinski, D. R. Boulware and R. Mejia	2017	Hookworm infection is associated with decreased CD4+ T cell counts in HIV-infected adult Ugandans	10.1371/journal.pntd.0005634	Removed by title and abstract screening
B. Machini, D. Zurovac, B. Amboko, L. Malla, R. W. Snow, H. Kipruto and T. N. O. Achia	2020	Predictors of health workers' knowledge about artesunate-based severe malaria treatment recommendations in government and faith-based hospitals in Kenya	10.1186/s12936-020-03341-2	Removed by title and abstract screening
B. Machini, T. N. Achia, J. Chesang, B. Amboko, P. Mwaniki and H. Kipruto	2022	Cross-sectional study to predict subnational levels of health workers' knowledge about severe malaria treatment in Kenya	10.1136/bmjopen-2021-058511	Removed by title and abstract screening
B. Madikizela and L. J. McGaw	2018	Scientific rationale for traditional use of plants to treat tuberculosis in the eastern region of the OR Tambo district, South Africa	10.1016/j.jep.2018.06.002	Removed by title and abstract screening
B. Mapunda, F. August, D. Mwakawanga, I. Mhando and A. Mgaya	2022	Prevalence and barriers to male involvement in antenatal care in Dar es Salaam, Tanzania: A facility-based mixed-methods study	10.1371/journal.pone.0273316	Removed by title and abstract screening
B. Maru, M. Maryo and G. Kassa	2022	Socioeconomic determinants of crop diversity in Bule Hora Woreda, Southern Ethiopia	10.1016/j.heliyon.2022.e09489	Removed by title and abstract screening
B. McKinnon, S. Harper, J. S. Kaufman and M. Abdullah	2014	Distance to emergency obstetric services and early neonatal mortality in Ethiopia	10.1111/tmi.12323	Removed by title and abstract screening
B. Megersa, A. Haile and U. Kitron	2021	Effects of dietary and health factors on nutritional status of children in pastoral settings in Borana, southern Ethiopia, August-October 2015	10.1186/s13690-021-00692-3	Removed by title and abstract screening
B. Megersa, A. Haile and U. Kitron	2020	Energy and Nutrient Intake and Associated Factors Among Pastoral Children in Southern Ethiopia	10.1177/0379572120953042	Removed by title and abstract screening
B. Mekbib and D. B. Demissei	2023	Sexual reproductive health service utilization and associated factors among undergraduate students of Addis Ababa University in Ethiopia	10.1186/s41043-023-00363-9	Removed by title and abstract screening
B. Mekuriaw, Z. Belayneh, A. Molla and T. Mehare	2021	Alcohol use and its determinants among adults living with HIV/AIDS in Ethiopia: a systematic review and meta-analysis	10.1186/s12954-021-00503-6	Removed by title and abstract screening
B. Mekuriaw, Z. Belayneh, A. Molla and T. Mehare	2020	Prevalence and determinants of alcohol use among adults living with HIV/AIDS in Ethiopia: a systematic review protocol	10.1186/s13643-020-01402-w	Removed by title and abstract screening
B. Mekuriaw, Z. Belayneh, W. Teshome and Y. Akalu	2023	Prevalence and variability of HIV/AIDS-associated neurocognitive impairments in Africa: a systematic review and meta-analysis	10.1186/s12889-023-15935-x	Removed by title and abstract screening
B. Melese, W. Paulos, F. H. Astawesegn and T. B. Gelgelu	2019	Prevalence of diarrheal diseases and associated factors among under-five children in Dale District, Sidama zone, Southern Ethiopia: a cross-sectional study	10.1186/s12889-019-7579-2	Removed by title and abstract screening
B. Mengist, H. Amha, T. Ayenew, M. Gedfew, T. Y. Akalu, M. A. Assemie, M. Alene and M. Desta	2021	Occupational Stress and Burnout Among Health Care Workers in Ethiopia: A Systematic Review and Meta-analysis	10.1016/j.arrct.2021.100125	Removed by title and abstract screening
B. Mengist, M. Tesfa and B. Kassie	2020	Time to recovery and predictors of severe community-acquired pneumonia among pediatric patients in Debre Markos referral hospital, North West Ethiopia: A retrospective follow-up study	10.1371/journal.pone.0239655	Removed by title and abstract screening
B. Mengist, Z. Animut and T. Tolossa	2022	Incidence and predictors of mortality among COVID-19 patients admitted to treatment centers in North West Ethiopia; A retrospective cohort study, 2021	10.1016/j.ijans.2022.100419	Removed by title and abstract screening
B. Mengistie, T. Gobena, D. Admassu, N. Assefa, D. Mekbib Ayele, D. A. Mengistu, A. Worku, A. Kumie, W. Terfa, Z. Bikila and M. Azage	2022	Seasonal Variability Influence on the Prevalence of Diarrhoea among Under-Five-Year-old Children in Kersa District, Eastern Ethiopia: A Community-Based Longitudinal Study	10.1177/11786302221093480	Removed by title and abstract screening
B. Meskele, A. A. Kerbo, D. Baza and M. M. Kacharo	2023	The magnitude of sub-optimal child spacing practices and its associated factors among women of childbearing age in Wolaita zone, Sodo Zuria District, Southern Ethiopia: community based cross-sectional study	10.11604/pamj.2023.44.62.34493	Removed by title and abstract screening
B. Migora, M. G. Geleso, T. Girum, M. Bireda, M. Gebru and S. Dessu	2021	Survival Time to Development of Hypertension and Its Predictors among a Cohort of Diabetic Patients in Health Facilities of Gurage Zone: A Retrospective Follow-Up Study	10.2147/vhrm.s297968	Removed by title and abstract screening
B. Milanini, I. Allen, R. Paul, E. Bahemana, F. Kiweewa, A. Nambuya, J. Maswai, R. Langat, J. Owuoth, S. Martin, K. Possin, A. Esber, C. Polyak, J. A. Ake and V. Valcour	2020	Frequency and Predictors of HIV-Related Cognitive Impairment in East Africa: The Africa Cohort Study (AFRICOS)	10.1097/qai.0000000000002242	Removed by title and abstract screening
B. Minuye Birihane, W. Alebachew Bayih, A. Yeshambel Alemu, D. M. Belay and A. Demis	2021	The burden of hyaline membrane disease, mortality and its determinant factors among preterm neonates admitted at Debre Tabor General Hospital, North Central Ethiopia: A retrospective follow up study	10.1371/journal.pone.0249365	Removed by title and abstract screening
B. Minuye, W. Alebachew, M. Kebede, S. Asnakew and D. Mesfin Belay	2021	Intention to Care for COVID-19 Patients Among Nurses Working at Health Care Institutions of Debre Tabor Town, North Central Ethiopia	10.2147/rmhp.s311830	Removed by title and abstract screening
B. Mkubwa, J. Kagura, T. Chirwa, L. Ibisomi and S. Kinyanjui	2022	Determinants of utilization of malaria preventive measures during pregnancy among women aged 15 to 49 years in Kenya: an analysis of the Malaria Indicator Survey 2020	10.1186/s12936-022-04425-x	Removed by title and abstract screening
B. N. Angore, E. G. Tufa and F. S. Bisetegen	2018	Determinants of postnatal care utilization in urban community among women in Debre Birhan Town, Northern Shewa, Ethiopia	10.1186/s41043-018-0140-6	Removed by title and abstract screening
B. N. Maraqa, Z. Nazzal, S. Hamshari, B. Alutt, E. Rishmawi and A. Qawasmeh	2023	Prevalence of depression and anxiety among elderly primary care patients in Palestine	10.3389/fpsyt.2023.1291829	Removed by title and abstract screening
B. O. Ahinkorah	2021	Polygyny and intimate partner violence in sub-Saharan Africa: Evidence from 16 cross-sectional demographic and health surveys	10.1016/j.ssmph.2021.100729	Removed by title and abstract screening
B. O. Ahinkorah, A. A. Seidu, J. E. Hagan, E. Budu, A. Mohammed, C. Adu, E. K. Ameyaw, F. Adoboi and T. Schack	2022	Barriers to healthcare access and healthcare seeking for childhood illnesses among childbearing women in Burundi	10.1371/journal.pone.0274547	Removed by title and abstract screening
B. O. Ahinkorah, R. G. Aboagye, A. A. Seidu, J. B. Frimpong, A. Cadri, A. Afaya, J. E. Hagan, Jr. and S. Yaya	2022	Prevalence and predictors of oral rehydration therapy, zinc, and other treatments for diarrhoea among children under-five in sub-Saharan Africa	10.1371/journal.pone.0275495	Removed by title and abstract screening
B. O. Amodan, L. Bulage, E. Katana, A. R. Ario, J. N. S. Fodjo, R. Colebunders and R. K. Wanyenze	2020	Level and Determinants of Adherence to COVID-19 Preventive Measures in the First Stage of the Outbreak in Uganda	10.3390/ijerph17238810	Removed by title and abstract screening
B. O. Enderis, S. H. Hebo, M. K. Debir, N. B. Sidamo and M. S. Shimber	2019	Predictors of Time to First Line Antiretroviral Treatment Failure among Adult Patients Living with HIV in Public Health Facilities of Arba Minch Town, Southern Ethiopia	10.4314/ejhs.v29i2.4	Removed by title and abstract screening
B. P. Mlyakado and J. C. Li	2022	Explaining the Help-Seeking Intentions of Adolescents Subject to Sexual Exploitation in Tanzania: An Application of the Theory of Planned Behavior	10.1177/08862605211023494	Removed by title and abstract screening
B. R. Feyisa, M. T. Yilma and B. E. Tolessa	2020	Predictors of health-related quality of life among patients with diabetes on follow-up at Nekemte specialised Hospital, Western Ethiopia: a cross-sectional study	10.1136/bmjopen-2019-036106	Removed by title and abstract screening
B. R. Feyisa, Y. Mulatu, F. Fentahun, B. Biru and E. Atlantis	2023	Nutrition, stress, and healthcare use during pregnancy are associated with low birth weight: evidence from a case-control study in West Ethiopia	10.3389/fpubh.2023.1213291	Removed by title and abstract screening
B. S. Deriba	2021	Nutritional-Related Predictors of Preterm Birth in North Shewa Hospitals, Central Ethiopia: A Case-Control Study	10.2147/phmt.s319867	Removed by title and abstract screening
B. S. Deriba, G. A. Bulto and E. T. Bala	2020	Nutritional-Related Predictors of Anemia among Pregnant Women Attending Antenatal Care in Central Ethiopia: An Unmatched Case-Control Study	10.1155/2020/8824291	Removed by title and abstract screening
B. S. Kong, W. Gezimu, A. Demeke and A. Duguma	2023	Prevalence of Rape and Its Predictors among Female Students Attending Elementary Schools: In the Case of Kule Refugee Camp, Gambella, Southwest Ethiopia-A Cross-Sectional Study	10.1155/2023/5559246	Removed by title and abstract screening
B. S. Megersa, B. Zinab, R. Ali, E. Kedir, T. Girma, M. Berhane, B. Admassu, H. Friis, M. Abera, M. F. Olsen, S. Filteau, D. Nitsch, D. Yilma, J. C. Wells, G. S. Andersen and R. Wibaek	2023	Associations of weight and body composition at birth with body composition and cardiometabolic markers in children aged 10 y: the Ethiopian infant anthropometry and body composition birth cohort study	10.1016/j.ajcnut.2023.06.010	Removed by title and abstract screening
B. S. Megersa, O. A. Ojengbede, A. Deckert and O. I. Fawole	2020	Factors associated with induced abortion among women of reproductive age attending selected health facilities in Addis Ababa, Ethiopia: a case control study	10.1186/s12905-020-01023-4	Removed by title and abstract screening
B. Suwannachat, P. Lumbiganon and M. Laopaiboon	2012	Rapid versus stepwise negative pressure application for vacuum extraction assisted vaginal delivery	10.1002/14651858.CD006636.pub3	Different population
B. T. Agidew, D. B. Belay and L. M. Tesfaw	2023	Spatial multilevel analysis of age at death of under-5 children and associated determinants: EDHS 2000-2016	10.1136/bmjopen-2023-073419	Removed by title and abstract screening
B. T. Asfaha, S. H. Gebremariam, G. K. Gebremariam and A. G. Weldemariam	2022	Knowledge about Obstetric Danger Signs and Related Factors in Reproductive-Age Women in the Southeast Zone of Tigray, 2021: A Cross-Sectional Study	10.1155/2022/7346618	Removed by title and abstract screening
B. T. Atinafu, F. A. Bulti and T. M. Demelew	2020	Survival Status and Predictors of Mortality Among Colorectal Cancer Patients in Tikur Anbessa Specialized Hospital, Addis Ababa, Ethiopia: A Retrospective Followup Study	10.15430/jcp.2020.25.1.38	Removed by title and abstract screening
B. T. Bekele, T. G. Demie and F. Worku	2022	Health-Related Quality-of-Life and Associated Factors Among Children and Adolescents with Type 1 Diabetes Mellitus: A Cross-Sectional Study	10.2147/phmt.s364454	Removed by title and abstract screening
B. T. Chuma, G. G. Sagaro and F. H. Astawesegn	2020	Magnitude and Predictors of Antenatal Depression among Pregnant Women Attending Antenatal Care in Sodo Town, Southern Ethiopia: Facility-Based Cross-Sectional Study	10.1155/2020/6718342	Removed by title and abstract screening
B. T. Derseh, B. Shewayerga, A. Dagnew Mekuria and E. Admasu Basha	2020	Virological Treatment Failure Among Adult HIV/AIDS Patients from Selected Hospitals of North Shoa Zone, Amhara Region, Ethiopia	10.2147/idr.s280966	Removed by title and abstract screening
B. T. Derseh, K. Mekonnen, T. Kibret, A. Beyene and A. Mihretie	2021	Determinants of Dental Health Problems Among Adult Patients at Dental Clinic, Debre Berhan Comprehensive Specialized Hospital, Ethiopia: Unmatched Case-Control Study	10.2147/ccide.s336654	Removed by title and abstract screening
B. T. Derseh, N. M. Tafese, H. Panari, A. H. Bilchut and A. F. Dadi	2021	Behavioral and environmental determinants of acute diarrhea among under-five children from public health facilities of Siyadebirena Wayu district, north Shoa zone, Amhara regional state, Ethiopia: Unmatched case-control study	10.1371/journal.pone.0259828	Removed by title and abstract screening
B. T. Dora	2020	Determinants Of Pelvic Organ Prolapse At Public Hospitals In Hawassa City Southern Ethiopia 2019/20		Removed by title and abstract screening
B. T. Dora, Z. Y. Kassa, N. Hadra, B. B. Tsigie and H. L. Esayas	2022	Determinants of pelvic organ prolapse at public hospitals in Hawassa city, Southern Ethiopia, 2020: unmatched case control study	10.1186/s12905-022-01890-z	Removed by title and abstract screening
B. T. Gashaw, B. Schei, K. N. Solbraekke and J. H. Magnus	2020	Ethiopian health care workers’ insights into and responses to intimate partner violence in pregnancy—a qualitative study	10.3390/ijerph17103745	Removed by title and abstract screening
B. T. Gutema, A. Chuka, G. Ayele, E. Z. Tariku, Z. Aschalew, A. Baharu, N. Degefa and M. K. Gurara	2020	Prevalence of heavy episodic drinking and associated factors among adults residing in Arba Minch health and demographic surveillance site: a cross sectional study	10.1186/s12889-020-09998-3	Removed by title and abstract screening
B. T. Gutema, A. Chuka, G. Ayele, N. D. Megersa, M. Bekele, A. Baharu and M. K. Gurara	2020	Predictive capacity of obesity indices for high blood pressure among southern Ethiopian adult population: a WHO STEPS survey	10.1186/s12872-020-01686-9	Removed by title and abstract screening
B. T. Kefeni, K. W. Hajito and M. Getnet	2021	Renal Function Impairment and Associated Factors Among Adult HIV-Positive Patients Attending Antiretroviral Therapy Clinic in Mettu Karl Referral Hospital: Cross-Sectional Study	10.2147/hiv.s301748	Removed by title and abstract screening
B. T. Kefeni, S. Tesfaye, K. Bayisa, E. Negara and F. Bati	2023	Determinants of long act reversible contraceptive utilization among HIV positive reproductive age women attending ART clinic in South West Ethiopia	10.1186/s40834-023-00227-x	Removed by title and abstract screening
B. T. Legesse, N. M. Abera, T. G. Alemu and K. A. Atalell	2023	Incidence and predictors of mortality among neonates with respiratory distress syndrome admitted at West Oromia Referral Hospitals, Ethiopia, 2022. Multi-centred institution based retrospective follow-up study	10.1371/journal.pone.0289050	Removed by title and abstract screening
B. T. Merga, B. Balis, G. Fekadu, A. Birhanu, A. Alemu and E. Turi	2021	Determinants of pre-lacteal feeding practices among mothers having children aged less than 36 months in Ethiopia: Evidence from 2016 Ethiopian demographic and health survey	10.1177/20503121211019235	Removed by title and abstract screening
B. T. Merga, B. Balis, H. Bekele and G. Fekadu	2022	Health insurance coverage in Ethiopia: financial protection in the Era of sustainable cevelopment goals (SDGs)	10.1186/s13561-022-00389-5	Removed by title and abstract screening
B. T. Merga, G. Fekadu, T. B. Raru, G. M. Ayana, F. A. Hassen, M. Bekana, B. Negash, B. Eshetu, A. Birhanu, G. Mulatu and B. Balis	2022	Determinants of potentially harmful traditional cord care practices among mothers in Ethiopia	10.3389/fped.2022.925638	Removed by title and abstract screening
B. T. Merga, G. M. Ayana, B. Negash, A. Alemu, M. Abdurke, A. Abdu, B. Balis, M. Bekana, G. Fekadu and T. B. Raru	2022	Health-care Workers' Willingness to Pay for COVID-19 Vaccines in Eastern Ethiopia: Using Contingent Valuation Method	10.2147/ceor.s361199	Removed by title and abstract screening
B. T. Merga, G. M. Ayana, T. B. Raru, A. Alemu, B. Negash, M. Bekana, A. Birhanu and Y. Dessie	2022	Association of Pre-Existing Comorbidities with Disease Severity Among COVID-19 Patients in Eastern Ethiopia	10.2147/idr.s362140	Removed by title and abstract screening
B. T. Merga, T. B. Raru, A. Deressa, L. D. Regassa, M. Gamachu, B. Negash, A. Birhanu, E. Turi and G. M. Ayana	2023	The effect of health insurance coverage on antenatal care utilizations in Ethiopia: evidence from national survey	10.3389/frhs.2023.1101164	Removed by title and abstract screening
B. T. Meselu, B. B. Demelie and T. A. Shedie	2022	Determinants of Weight Gain among Adult Tuberculosis Patients during Intensive Phase in Debre Markos Town Public Health Facilities, Northwest Ethiopia, 2020: Unmatched Case-Control Study	10.1155/2022/6325633	Removed by title and abstract screening
B. T. Seboka, T. T. Mamo and T. Mekonnen	2022	Identifying geographical inequalities of maternal care utilization in Ethiopia: a Spatio-temporal analysis from 2005 to 2019	10.1186/s12913-022-08850-1	Removed by title and abstract screening
B. T. Taye, A. A. Kebede and K. Y. Wondie	2022	Intention to use maternal health services and associated factors among women who gave birth at home in rural Sehala Seyemit district: a community-based cross-sectional study	10.1186/s12884-022-04447-y	Removed by title and abstract screening
B. Tsegaye and A. Kassa	2018	Prevalence of adverse birth outcome and associated factors among women who delivered in Hawassa town governmental health institutions, south Ethiopia, in 2017	10.1186/s12978-018-0631-3	Removed by title and abstract screening
B. Tsegaye, E. Shudura, A. Yoseph and A. Tamiso	2021	Predictors of skilled maternal health services utilizations: A case of rural women in Ethiopia	10.1371/journal.pone.0246237	Removed by title and abstract screening
B. W. Demissie, B. B. Abera, T. Y. Chichiabellu and F. H. Astawesegn	2018	Neonatal hypothermia and associated factors among neonates admitted to neonatal intensive care unit of public hospitals in Addis Ababa, Ethiopia	10.1186/s12887-018-1238-0	Removed by title and abstract screening
B. Y. Asare, J. V. Preko, D. Baafi and B. Dwumfour-Asare	2018	Breastfeeding practices and determinants of exclusive breastfeeding in a cross-sectional study at a child welfare clinic in Tema Manhean, Ghana	10.1186/s13006-018-0156-y	Removed by title and abstract screening
B. Y. Aynalem, M. F. Melesse and L. B. Zeleke	2022	COVID-19 vaccine acceptability and determinants among pregnant mothers attending antenatal care services at Debre Markos town public health institutions, Debre Markos Northwest Ethiopia: mixed study	10.11604/pamj.2022.41.293.32618	Removed by title and abstract screening
B. Y. Hailu, D. F. Berhe, E. K. Gudina, K. Gidey and M. Getachew	2020	Drug related problems in admitted geriatric patients: the impact of clinical pharmacist interventions	10.1186/s12877-020-1413-7	Removed by title and abstract screening
B. Y. K. Lam, Y. Cai, R. Akinyemi, G. J. Biessels, H. van den Brink, C. Chen, C. W. Cheung, K. N. Chow, H. K. H. Chung, M. Duering, S. T. Fu, D. Gustafson, S. Hilal, V. M. H. Hui, R. Kalaria, S. Kim, M. L. M. Lam, F. E. de Leeuw, A. S. M. Li, H. S. Markus, A. Marseglia, H. Zheng, J. O'Brien, L. Pantoni, P. S. Sachdev, E. E. Smith, J. Wardlaw and V. C. T. Mok	2023	The global burden of cerebral small vessel disease in low- and middle-income countries: A systematic review and meta-analysis	10.1177/17474930221137019	Removed by title and abstract screening
B. Y. Kabalo and B. Lindtjørn	2022	Seasonality and predictors of childhood stunting and wasting in drought-prone areas in Ethiopia: a cohort study	10.1136/bmjopen-2021-060692	Removed by title and abstract screening
B. Z. Desta, A. F. Dadi and B. T. Derseh	2023	Mortality in hemodialysis patients in Ethiopia: a retrospective follow-up study in three centers	10.1186/s12882-022-03053-6	Removed by title and abstract screening
C. A. Agutu, T. H. Oduor, A. S. Hassan, P. M. Mugo, W. Chege, T. F. R. de Wit, E. J. Sanders and S. M. Graham	2022	Predictors of testing history and new HIV diagnosis among adult outpatients seeking care for symptoms of acute HIV infection in coastal Kenya: a cross-sectional analysis of intervention participants in a stepped-wedge HIV testing trial	10.1186/s12889-022-12711-1	Removed by title and abstract screening
C. A. Agutu, T. H. Oduor, B. K. Kombo, P. M. Mugo, S. M. Chira, F. W. Ogada, T. F. Rinke de Wit, W. Chege, E. M. van der Elst, S. M. Graham and E. J. Sanders	2021	High patient acceptability but low coverage of provider-initiated HIV testing among adult outpatients with symptoms of acute infectious illness in coastal Kenya	10.1371/journal.pone.0246444	Removed by title and abstract screening
C. A. Ameh, S. White, F. Dickinson, M. Mdegela, B. Madaj and N. van den Broek	2018	Retention of knowledge and skills after Emergency Obstetric Care training: A multi-country longitudinal study	10.1371/journal.pone.0203606	Removed by title and abstract screening
C. A. Bulstra, J. A. C. Hontelez, F. Giardina, R. Steen, N. J. D. Nagelkerke, T. Bärnighausen and S. J. de Vlas	2020	Mapping and characterising areas with high levels of HIV transmission in sub-Saharan Africa: A geospatial analysis of national survey data	10.1371/journal.pmed.1003042	Removed by title and abstract screening
C. A. Combs, P. A. Robertson and R. K. Laros Jr	1990	Risk factors for third-degree and fourth-degree perineal lacerations in forceps and vacuum deliveries	https://doi.org/10.1016/S0002-9378(11)90678-4	Unspecified outcome
[truncated: 4,662 more rows]
[truncated: 5,000 more columns]
