# Supplementary material for: Maternal complication of instrumental vaginal delivery and its associated factors: Systematic review and meta-analysis
Source: PLoS One. 2025 Apr 24;20(4):e0320003. doi: 10.1371/journal.pone.0320003 (PMC12021129; doi:10.1371/journal.pone.0320003)
Supplement: S2 File — (XLS) [file pone.0320003.s002.xls]

## Sheet: sheet 1
Parameters	Yohannes A. et al				Abegizer A.et al.				Biru S. et al.				Gebre S et al				Hubena Z.et al.				Israel E.et al				Sewunet H.et al				Shaka M.et al.				Shimalis C.et al.				Sium A.et al.				Nademo S.et al				Kassahun G.et al
	Yes	No	UC	NA	Yes	No	UC	NA	Yes	No	UC	NA	Yes	No	UC	NA	Yes	No	UC	NA	Yes	No	UC	NA	Yes	No	UC	NA	Yes	No	UC	NA	Yes	No	UC	NA	Yes	No	UC	NA	Yes	No	UC	NA	Yes	No	UC	NA
1. Were the criteria for inclusion in the sample clearly defined?	1					1			1					1			1				1				1				1				1				1				1				1
2. Were the study subjects and the setting described in detail?	1					1			1				1				1				1				1				1				1					1			1				1
3. Was the exposure measured in a valid and reliable way?	1				1				1				1				1				1				1				1				1				1				1				1
4. Were objective, standard criteria used for measurement of the condition?	1				1				1				1				1				1				1					1			1				1				1				1
5. Were confounding factors identified?		1			1				1				1				1				1				1				1				1				1				1				1
6. Were strategies to deal with confounding factors stated?		1			1				1				1				1	1			1				1				1				1				1				1				1
7. Were the outcomes measured in a valid and reliable way?	1				1				1				1				1	1			1				1				1				1				1				1				1
8. Was appropriate statistical analysis used?	1				1				1				1				1				1				1				1				1				1				1				1
Total score	6				6				8				7				6				8				8				7				8				7				8				8
Decision	accepted				accepted				accepted				accepted				accepted				accepted				accepted				accepted				accepted				accepted				accepted				accepted
