# Supplementary material for: Maternal complication of instrumental vaginal delivery and its associated factors: Systematic review and meta-analysis
Source: PLoS One. 2025 Apr 24;20(4):e0320003. doi: 10.1371/journal.pone.0320003 (PMC12021129; doi:10.1371/journal.pone.0320003)
Supplement: S3 File — (XLSX) [file pone.0320003.s003.xlsx]

## Sheet: Sheet1
Authors	Deata extractors	Date of Data extraction	Year	Year_pub	Region_group	Region	Area	Setting	Participants	Design	Sample_size	quality	Maternal_Complication	Neonatal_complication	event	total	event.e(for)	total.e(for)	event.c(vac)	total.c(vac)	event.e(noepi)	total.e	event.c(epi	total.c	event.e(pri)	total.e(pri)	event.c(multi)	total.c(mult)	event.e(>4kg)	total.e(>4kg)	event.c(2.5-.4)	total.c(2.5-4)	event.c2(1.5-.2.5)	total.c2(1.5-2.5)	event.e(<20)	total.e(35)	total.e(35	event.c(20-34	total.c(20-34	event.c(20	total.c(>20)	event.e(post)	total.e(post)	event.c1(pret)	total.c1(pre)	event.C2(term)	total.C2(term)	event.e(low)	total.e(low)
Yohannes A. et al	HB and BA	2024-09-12	2021	2020 and after	Oromia	Oromia	Nekemt Town Health facilities	Mix facilities	Mothers deilverd by OVD	Crossectional	406	6	87	NR	87	406
Abegizer A.et al.	HB and BA	2024-09-12	2015	before 2020	Oromia	Oromia	Ilu_ababor	General Hospital	Mothers deilverd by OVD	Crossectional	3346	6	32	79	32	235
Biru S. et al.	HB and BA	2024-09-13	2019	before 2020	Amhara	Amhara	Bahir_Dar	Tertiary Hospital	Mothers deilverd by OVD	Crossectional	397	8	48	NR	48	397	44	332	4	65	19	72	29	325	42	280	6	117
Gebre S et al	HB and BA	2024-09-13	2017	before 2020	T/Addis	Tigray	Suhul General Hospital	General Hospital	Mothers deilverd by OVD	Crossectional	357	7	97	65	97	357
Hubena Z.et al.	HB and BA	2024-09-13	2018	before 2020	Oromia	Oromia	Jima University medical center	Tertiary Hospital	Mothers deilverd by OVD	Crossectional	2348	6	10	32	10	242													0	7	8	221	2	14
Israel E.et al	HB and BA	2024-09-15	2023	2020 and after	SNNP	SNNP	Gamo and Gofa Zone Public Hospitals	Mix facilities	Mothers deilverd by OVD	Crossectional	399	8	170	NR	170	399									81	235	102	165	57	85	86	226	19	41	59	10	23	114	204	59	72	48	52	8	20	127	327
Sewunet H.et al	HB and BA	2024-09-15	2022	2020 and after	Amhara	Amhara	East Gojam Hospitals	Mix	Mothers deilverd by OVD	Crossectional	313	8	103	109	103	313																																64	187
Shaka M.et al.	HB and BA	2024-09-20	2019	before 2020	SNNP	SNNP	Dilla Hospital	Tertiary Hospital	Mothers deilverd by OVD	Crossectional	216	7	24	91	24	209
Shimalis C.et al.	HB and BA	2024-09-20	2022	2020 and after	Oromia	Oromia	Eastwolega hospitals	Mix facilities	Mothers deilverd by OVD	Crossectional	282	8	105	45	105	282	50	79	55	203									33	51	72	231																85	210
Sium A.et al.	HB and BA	2024-09-23	2022	2020 and after	T/Addis	Addis ababa	St. Paul’s Hospital	Tertiary Hospital	Mothers deilverd by OVD	Crossectional	3165	7	37	67	37	238
Nademo S.et al	HB and BA	2024-09-25	2020	2020 and after	SNNP	SNNP	Nigist Eleni Mohammed Memorial Comprehensive	General Hospital	Mothers deilverd by OVD	Crossectional	326	8	62		62	326	29	102	33	224	32	125	30	201					29	82	30	218	3	26														54	232
Kassahun G.et al	HB and BA	2024-09-28	2024	2020 and after	SNNP	Sidama	Leku	General Hospital	Mothers deilverd by OVD	Crossectional	341	8	58		58	341	31	147	27	194	42	117	16	224	39	158	19	183	7	25	45	316
[truncated: 5,000 more columns]
